# Supplementary material for: The profiling of microbiota in vaginal swab samples using 16S rRNA gene sequencing and IS-pro analysis
Source: BMC Microbiol. 2021 Mar 31;21:100. doi: 10.1186/s12866-021-02149-7 (PMC8015044; doi:10.1186/s12866-021-02149-7)
Supplement: Supplementary file 1 — Additional file 1: Supplemental data table 1. Output from the 16s rRNA gene sequencing in Vagina samples. Supplemental data table 2. Output from the IS-pro analysis per sample. [file 12866_2021_2149_MOESM1_ESM.xlsx]

## Sheet: OTU_table_combirun_biom
Supplemental data table 1
Output from the 16s rRNA gene sequencing in Vagina samples
Title: The profiling of microbiota in vaginal swab samples using 16S rRNA gene sequencing and IS-pro analysis
Authors: M. Singer, R. Koedooder, M.P.Bos, L. Poort, S. Schoenmakers, P.H.M. Savelkoul, J.S.E. Laven, J.D. de Jonge, S.A. Morré, A.E. Budding
Taxa	VaginalSwab_1	VaginalSwab_10	VaginalSwab_100	VaginalSwab_101	VaginalSwab_103	VaginalSwab_104	VaginalSwab_105	VaginalSwab_106	VaginalSwab_107	VaginalSwab_108	VaginalSwab_109	VaginalSwab_11	VaginalSwab_111	VaginalSwab_112	VaginalSwab_113	VaginalSwab_114	VaginalSwab_115	VaginalSwab_116	VaginalSwab_117	VaginalSwab_118	VaginalSwab_119	VaginalSwab_12	VaginalSwab_120	VaginalSwab_121	VaginalSwab_122	VaginalSwab_123	VaginalSwab_124	VaginalSwab_125	VaginalSwab_126	VaginalSwab_127	VaginalSwab_128	VaginalSwab_129	VaginalSwab_13	VaginalSwab_130	VaginalSwab_131	VaginalSwab_132	VaginalSwab_133	VaginalSwab_134	VaginalSwab_135	VaginalSwab_136	VaginalSwab_137	VaginalSwab_138	VaginalSwab_139	VaginalSwab_14	VaginalSwab_140	VaginalSwab_141	VaginalSwab_142	VaginalSwab_143	VaginalSwab_144
Acinetobacter calcoaceticus	0	0	0	0	0	0	0	0	0	0	0	0	0	0	0	0	0	0	0	0	0	0	0	0	0	0	0	0	0	0	0	0	0	0	0	0	0	0	0	0	0	0	0	0	0	12	0	0	0
Acinetobacter calcoaceticus/baumannii complex	0	0	0	0	0	0	0	0	0	0	0	0	0	3	0	0	0	0	0	0	0	0	0	0	0	0	0	0	0	0	0	0	0	0	0	0	0	0	0	0	0	0	0	0	0	1	0	0	0
Actinobacteria (class)	0	0	0	0	0	0	0	0	0	0	0	1	0	13	0	0	0	0	1	0	3	0	0	0	0	0	0	0	0	0	0	0	0	0	0	2	0	0	0	0	0	1	0	0	1	5	0	0	0
Actinobacteridae	0	0	0	0	0	0	0	0	0	0	0	0	0	8	0	0	1	0	0	0	0	0	0	0	0	0	0	0	5	0	0	0	0	1	0	0	0	0	0	0	0	0	0	0	0	69	0	0	1
Actinomyces	0	0	0	0	6	0	0	0	0	0	0	0	0	2	0	0	0	0	0	2	0	0	0	0	0	0	0	0	0	0	0	0	0	0	0	0	0	0	0	0	0	0	0	0	1	48	0	0	0
Actinomyces urogenitalis	0	0	0	0	0	0	0	0	0	0	0	0	0	0	0	0	0	0	0	0	0	0	0	0	0	0	0	0	0	0	0	0	0	0	0	0	0	0	0	0	0	0	0	0	0	4	0	0	0
Actinomycetaceae	0	0	0	0	2	0	0	0	0	0	0	0	0	0	0	0	0	0	0	0	0	0	0	0	0	0	0	0	0	0	0	0	0	0	0	1	0	0	0	0	0	0	0	0	0	0	0	0	0
Actinomycetales	0	0	0	5	0	5	0	0	0	1	1	0	0	86	0	0	1	1	1	0	6	0	0	0	1	0	3	0	11	1	0	0	0	6	0	40	0	0	0	5	6	6	0	0	34	1924	0	1	12
Aerococcus	22	1	0	0	0	1	0	0	0	5	0	5	0	1	0	0	0	0	0	10	0	0	0	0	0	1	0	0	0	0	1	0	0	0	28	0	0	0	1	8	0	0	0	5	0	15	0	282	0
Agrobacterium tumefaciens	0	0	0	0	0	0	0	0	0	0	0	0	0	0	0	0	0	0	0	0	0	0	0	0	0	0	0	0	0	0	0	0	0	0	0	0	0	0	0	0	0	0	0	0	0	0	0	0	0
Alloscardovia omnicolens	0	0	0	0	3	0	0	0	0	0	0	0	0	0	0	0	0	0	0	0	2	0	0	0	0	0	0	0	0	0	1	0	0	0	0	0	0	0	0	0	0	0	0	0	1	0	0	0	0
Anaerococcus	0	2	0	0	31	6	0	0	0	1	0	0	0	59	0	1	0	0	0	30	23	0	0	0	0	0	0	0	2	0	0	0	1	1	1	13	0	1	1	6	12	2	0	0	21	2002	1	0	3
Anaerococcus vaginalis	0	0	0	0	1	10	1	0	0	0	0	0	0	11	0	0	0	0	0	2	12	0	0	0	0	1	0	0	0	0	0	0	0	0	0	6	0	0	1	0	0	2	0	0	11	257	0	0	1
Arcanobacterium	0	0	0	0	0	0	0	0	0	0	0	0	0	0	0	0	0	0	0	4	0	0	0	0	0	0	0	0	0	0	0	0	0	0	0	0	0	0	0	0	0	0	0	0	0	0	0	0	0
Atopobium	0	0	0	0	0	0	0	0	0	0	0	0	0	5	0	0	0	0	0	0	1	0	0	0	0	0	0	0	0	0	0	0	0	0	0	0	0	0	0	0	0	0	0	0	0	17	0	0	0
Atopobium minutum	0	0	0	0	4	0	0	0	0	0	0	0	0	5	0	0	0	0	0	0	2	0	0	0	0	0	0	0	0	0	0	0	0	2	0	3	0	0	0	1	7	0	0	0	0	0	0	1	0
Atopobium vaginae	155	5	0	2	0	0	2	0	1	21	0	510	0	0	4	0	0	0	1	1515	9	2	0	0	0	0	2	7	0	0	0	1	0	1	733	1	24	1908	1	1153	0	0	0	2	44	7	0	1169	2
Bacillales	0	0	0	0	0	503	0	0	0	2	0	0	0	0	0	0	0	0	0	26	0	0	0	0	0	0	0	0	10	0	0	0	0	0	4	0	0	0	0	8	0	1	0	0	0	807	0	3	0
Bacilli	0	0	0	0	0	0	0	0	0	0	0	0	0	2	0	0	0	0	0	0	0	0	0	0	0	0	0	0	0	0	0	0	0	0	0	0	0	0	0	0	0	0	0	0	1	87	0	0	0
Bacteria	0	0	0	0	0	0	0	0	0	0	0	0	0	0	0	0	0	0	0	0	0	0	0	0	0	0	0	0	0	0	0	0	0	0	0	0	0	0	0	0	0	0	0	0	0	3	0	0	0
Bacteroidaceae	0	0	0	0	0	0	0	0	0	0	0	0	0	2	0	0	0	0	0	0	0	0	0	0	0	0	1	0	0	0	0	0	0	0	0	0	0	0	0	0	0	0	0	0	0	29	0	0	0
Bacteroidales	0	0	0	0	0	0	0	0	0	0	0	0	0	0	0	0	0	0	0	0	0	0	0	0	0	0	0	0	0	0	0	0	0	0	0	0	0	0	0	0	0	0	0	0	0	54	0	0	0
Bacteroides	3	0	0	6	3	0	0	0	0	0	0	0	0	124	0	0	0	0	0	10	1	0	0	0	0	0	0	0	2	0	0	0	0	2	0	8	0	0	2	3	13	12	0	0	29	704	0	0	2
Bacteroides coagulans	1	0	0	0	0	0	0	0	0	0	0	0	0	79	0	0	0	0	0	0	4	0	0	0	0	0	0	0	1	0	0	0	0	0	0	0	0	0	0	1	19	0	0	0	17	8	0	0	0
Bacteroides uniformis	0	0	0	0	0	0	0	0	0	0	0	0	0	4	0	0	0	0	0	0	0	0	0	0	0	0	0	0	0	0	0	0	0	0	0	0	0	0	0	0	0	0	0	0	0	0	0	0	0
Bacteroidetes/Chlorobi group	0	0	0	0	0	0	0	0	0	0	0	0	0	0	0	0	0	0	0	0	0	0	0	0	0	0	0	0	0	0	0	0	0	0	0	0	0	0	0	0	0	0	0	0	0	0	0	0	0
Bifidobacteriaceae	0	0	0	0	0	0	0	0	0	0	0	0	0	0	0	0	0	0	0	0	0	0	0	0	0	0	0	0	0	0	0	0	0	0	2	0	1	0	0	0	0	0	0	2	0	0	0	0	0
Bifidobacterium bifidum	0	0	0	0	0	0	0	0	0	0	0	0	0	0	0	0	0	0	0	0	1	0	0	0	0	0	0	0	0	0	0	0	0	0	0	0	0	0	0	0	0	0	0	0	0	0	0	0	0
Bifidobacterium breve	0	0	0	0	0	0	0	0	0	0	0	0	0	0	0	0	0	0	0	0	0	0	0	0	0	0	0	0	0	0	0	0	0	0	0	0	0	0	0	0	0	0	0	0	0	0	0	0	1
Bifidobacterium longum	0	0	0	0	0	0	0	0	0	0	0	0	0	0	0	0	0	0	0	0	0	0	0	0	0	0	0	0	0	0	0	0	0	0	0	0	0	0	0	0	0	0	0	0	1	0	0	0	0
BVAB1	0	0	0	0	0	0	0	0	0	0	0	0	0	0	0	0	0	0	0	0	0	0	0	0	0	0	0	0	0	0	0	0	0	0	0	0	0	0	0	0	0	0	0	0	0	0	0	0	0
BVAB2	0	0	0	0	0	0	0	0	0	117	0	5	0	0	0	0	0	0	0	1528	0	1	0	0	0	0	0	1	0	0	0	0	0	0	159	0	0	0	0	380	0	0	0	0	0	2	0	321	0
BVAB3	0	0	0	0	0	0	0	0	0	40	0	0	0	0	0	0	0	0	0	657	0	0	0	0	0	0	0	0	0	0	0	0	0	0	0	0	0	0	0	0	0	0	0	0	0	0	0	0	0
Campylobacter ureolyticus	0	0	0	0	4	0	0	0	0	0	0	0	0	0	0	0	0	0	0	0	0	0	0	0	0	0	0	0	1	0	0	0	0	1	0	2	0	0	0	0	1	0	0	0	0	0	0	0	2
candidate division TM7	0	0	0	0	0	0	0	0	0	0	0	0	0	0	0	0	0	0	0	0	0	0	0	0	0	0	0	0	0	0	0	0	0	0	0	0	0	0	0	0	0	0	0	0	0	0	0	0	0
Clostridiales	0	0	0	337	4	0	0	3	0	0	0	1	0	791	0	0	15	0	16	19	3	0	0	0	0	1	0	1	2	0	0	12	0	0	2	184	7	0	0	4	0	7	1	0	0	47	1	4	9
Clostridiales Family XI. Incertae Sedis	0	0	0	1	0	0	0	0	0	0	0	1	0	36	0	0	0	0	0	0	4	0	0	0	0	3	0	0	1	0	0	0	0	0	0	1	0	1	1	0	2	2	0	0	11	147	0	0	0
Clostridium colicanis	0	0	0	0	0	0	0	0	0	0	0	0	0	0	0	0	1	0	0	0	0	0	0	0	0	0	0	0	0	0	0	0	0	0	0	0	0	0	0	0	0	0	0	0	0	0	0	1	0
Coriobacteriaceae	0	0	0	0	0	0	0	0	0	0	0	1	0	1	0	0	0	0	0	4	1	0	0	0	0	0	0	0	0	0	0	0	0	0	1	1	0	0	0	0	0	1	0	0	0	21	0	0	0
Dialister	0	0	0	0	0	0	0	0	0	0	0	0	0	0	0	0	0	0	0	0	1	0	0	0	0	0	0	0	0	0	0	0	0	0	0	0	0	0	0	0	0	0	0	0	0	2	0	0	0
Dialister sp. type 1	2	1	0	2	3	0	0	0	0	5	0	5	0	1	0	0	0	0	0	49	17	0	0	0	0	0	0	0	0	0	0	0	0	0	7	5	1	0	0	17	6	0	0	1	6	3	0	21	0
Dialister sp. type 2	3	1	0	0	24	0	1	0	0	31	0	26	0	8	1	0	0	0	2	732	20	0	0	1	0	1	0	1	2	0	0	0	0	3	86	21	3	0	0	151	16	0	0	2	0	0	0	370	0
Dialister sp. type 3	1	0	1	0	1	0	0	0	0	0	0	3	0	5	0	0	0	0	0	11	13	0	0	0	0	0	0	0	0	0	0	0	0	0	1	4	0	0	0	0	1	1	0	0	26	6	0	0	2
Eggerthella	42	0	0	0	0	0	1	0	0	17	0	61	0	0	0	0	0	0	0	1091	0	0	0	0	0	0	0	2	0	0	0	0	0	0	74	0	4	0	0	307	0	0	0	1	0	0	0	0	0
Enterobacteriaceae	0	0	0	1	0	54	0	0	0	0	0	0	0	8	0	0	0	0	0	0	0	0	0	0	0	0	0	0	0	0	0	0	0	0	0	1	0	0	0	0	0	0	0	0	1	8	0	0	5
Enterococcus faecalis	0	0	0	0	0	0	0	0	0	0	0	0	0	0	0	0	0	0	0	0	0	0	0	0	0	0	0	0	0	0	0	0	0	0	0	0	0	0	0	0	0	0	0	0	0	0	0	0	0
Escherichia coli	1	0	0	0	0	81	0	0	0	0	0	0	0	3	0	1	0	0	0	0	1	0	0	0	0	1	0	0	0	0	0	0	0	0	0	0	0	0	0	0	0	1	0	0	0	0	0	0	0
Eubacteriaceae	0	0	0	0	0	0	0	0	0	0	0	0	0	21	0	0	0	0	0	0	1	0	0	0	0	1	0	0	0	0	0	0	0	0	0	0	0	0	0	0	0	5	0	0	0	76	0	0	0
Eubacterium	1	0	0	0	0	0	0	0	0	0	0	1	0	111	0	0	0	0	0	0	4	0	0	0	0	1	0	0	0	0	0	0	0	0	0	0	0	0	0	0	0	16	0	0	0	383	0	0	6
Eubacterium eligens	0	0	0	0	0	0	0	0	0	0	0	0	0	2	0	0	0	0	0	0	0	0	0	0	0	0	0	0	0	0	0	0	0	0	0	0	0	0	0	0	0	0	0	0	0	0	0	0	0
Eubacterium rectale	0	0	0	0	0	0	0	0	0	0	0	0	0	9	0	0	0	0	0	0	0	0	0	0	0	0	0	0	0	0	0	0	0	0	0	0	0	0	0	0	0	1	0	0	0	70	0	0	0
Eubacterium siraeum	0	0	0	0	0	0	0	0	0	0	0	0	0	0	0	0	0	0	0	0	0	0	0	0	0	0	0	0	0	0	0	0	0	0	0	0	0	0	0	0	0	0	0	0	0	2	0	0	0
Finegoldia magna	0	0	0	1	0	7	0	0	0	1	1	0	0	28	0	0	0	1	0	1	41	0	0	0	0	0	2	0	1	0	0	0	0	3	2	91	0	1	0	2	6	5	0	0	48	995	0	1	2
Firmicutes	0	0	0	0	2	0	0	0	0	0	0	1	0	13	0	0	0	0	0	2	0	0	0	0	0	1	0	0	0	0	0	0	0	0	0	1	0	0	0	1	0	0	0	1	0	11	0	0	0
Fusobacteriaceae	0	0	0	0	0	0	0	0	0	0	0	0	0	0	0	0	0	0	0	0	0	0	0	0	0	0	0	0	0	0	0	0	0	0	0	0	0	0	0	0	0	0	0	0	0	29	0	0	0
Fusobacterium	0	0	0	0	0	0	0	0	0	0	0	0	0	0	0	0	0	0	0	0	0	0	0	0	0	0	0	0	0	0	0	0	0	0	0	0	0	0	0	0	0	1	0	0	0	3	0	0	0
Fusobacterium nucleatum	0	0	0	0	0	0	0	0	0	0	0	0	0	0	0	0	0	0	0	0	9	0	0	0	0	0	0	0	0	0	0	0	0	1	0	0	0	0	0	2	0	0	0	0	6	15	0	0	0
Gammaproteobacteria	0	0	0	4	0	0	0	0	0	0	0	0	0	9	0	0	0	0	0	0	1	0	0	0	0	0	0	0	0	0	1	0	0	0	0	6	0	0	0	0	0	3	0	0	1	107	0	2	20
Gardnerella vaginalis	777	4	0	0	4	0	33	0	0	450	1	1578	0	0	0	1	3	0	1	6512	136	3	2	0	0	18	0	8	11168	1	0	2	2	5	1989	0	28	741	5	2641	508	920	0	1	99	44	0	6362	4
Lachnospiraceae	0	0	0	1	0	0	0	0	0	0	0	6	0	9	0	0	0	0	0	173	1	0	0	0	0	0	0	0	0	0	0	0	0	0	0	0	0	0	0	8	0	7	0	0	0	236	0	0	1
Lactobacillaceae	0	0	0	0	0	0	0	0	0	0	0	0	0	0	0	0	0	0	0	0	0	0	0	0	0	0	0	0	0	0	0	0	0	0	0	0	0	0	0	0	0	0	0	0	0	0	0	0	0
Lactobacillales	0	0	0	0	0	0	0	0	0	0	0	0	0	0	0	0	0	0	0	7	0	0	0	0	0	1	0	0	0	0	0	0	0	0	3	0	0	1	0	0	0	0	0	0	0	554	0	0	0
Lactobacillus	0	0	0	0	0	1	0	0	0	1	0	0	0	10	0	0	5	0	0	0	1	0	0	0	0	0	13	2	0	0	0	4	0	0	0	0	0	0	0	0	0	4	0	0	2	2	0	0	13
Lactobacillus casei	0	0	0	0	0	0	0	0	0	0	0	0	0	0	0	0	0	0	0	0	0	0	0	0	0	0	0	0	0	0	0	0	0	0	0	0	0	13	0	0	0	0	0	0	0	0	0	0	0
Lactobacillus coleohominis	0	0	0	0	0	0	0	0	0	0	0	0	0	0	45	0	0	0	0	0	181	0	0	3	0	0	146	0	0	0	0	0	0	0	0	0	0	0	0	0	0	0	0	0	0	0	0	0	89
Lactobacillus crispatus	6	6	78	38	7	25	101	1290	1054	2116	121	193	588	63987	177	441	15966	166	2498	4	2	161	26	2	4348	328	73557	17885	2	2	47	7992	28	26	22	5	754	1	1	0	2	2248	5	0	2287	552	11	69	23130
Lactobacillus fermentum	0	0	0	0	0	0	0	0	0	0	0	0	0	0	0	0	0	0	0	0	0	0	0	0	0	0	0	0	0	0	0	0	0	0	0	0	0	0	0	0	0	0	0	0	0	0	0	0	0
Lactobacillus gasseri	0	0	1	4	0	3071	16	0	0	48	0	3	0	0	50	9	2	5	1	1	0	7	0	2	0	51	0	0	159	40	0	0	0	65	0	333	0	0	0	0	0	0	0	533	64	4	10	0	1
Lactobacillus iners	106	0	78	34634	5	57339	4	1	25	12	391	2	5	30	5966	45	23	95	13	755	27139	27	15	345	208	1999	12	19	5	8	3	23	20	7495	3	30751	93	1	3541	123	9488	6455	108	39	15	31233	12	46870	2738
Lactobacillus jensenii	2	0	4	0	3	2	4	0	0	1	6	3	0	35	327	6	16	21	0	1	706	3	22	8	157	0	23	2	0	0	0	17	1	0	0	3310	6	7693	3790	0	0	51	6	5	91	2002	1	2	6
Lactobacillus salivarius	0	0	0	0	0	0	0	0	0	0	0	0	0	0	0	0	0	0	0	0	0	0	0	0	0	0	0	0	3	0	0	0	0	0	0	0	0	0	0	0	0	0	0	0	0	0	0	0	0
Lactobacillus vaginalis	0	0	0	1	0	0	0	4	2	2	0	0	0	129	0	0	5	3	1	0	0	0	1	0	28	1	0	5	0	0	0	0	0	44	0	0	1	0	0	0	0	78	0	0	3	191	0	0	0
Leptotrichia amnionii	0	0	0	0	0	0	0	0	0	3	0	0	0	0	1	0	0	0	4	2399	0	0	0	0	0	0	0	7	0	0	0	0	0	0	17	0	9	0	0	412	0	0	0	27	0	0	0	55	0
Megasphaera	375	0	0	1	0	0	2	0	0	276	0	595	0	1	1	0	0	0	0	1618	2	1	0	0	0	0	0	4	0	0	0	0	2	0	447	0	11	0	0	988	0	1	0	2	0	12	0	4658	0
Megasphaera sp. type 1	0	0	0	0	0	0	0	0	0	1	0	0	0	0	0	0	0	0	0	1	0	0	0	0	0	0	0	0	0	0	0	0	0	0	4	0	0	0	0	3	0	0	0	0	0	0	0	102	0
Megasphaera sp. type 2	0	0	0	0	0	0	0	0	0	0	0	0	0	0	0	0	0	0	0	0	0	0	0	0	0	0	0	0	0	0	0	0	0	0	0	0	0	0	0	0	0	0	0	0	0	0	0	0	0
Mobiluncus mulieris	0	0	1	0	0	0	0	0	0	3	0	0	0	1	0	0	0	0	0	23	0	0	0	0	0	0	0	0	1	0	0	0	0	0	0	3	0	0	0	0	0	3	0	0	5	0	0	0	0
Mycoplasma	0	0	0	0	0	0	0	0	0	0	0	0	0	0	0	0	0	0	0	10	0	0	0	0	0	0	0	0	0	0	0	0	0	0	0	0	0	0	0	0	0	0	0	0	0	0	0	0	0
Mycoplasma hominis	0	0	0	0	0	0	0	0	0	0	0	0	0	0	0	0	0	0	0	6	0	0	0	0	0	0	0	0	0	0	0	0	0	0	0	0	0	0	0	0	0	0	0	0	0	0	0	0	0
Mycoplasmataceae	0	0	0	0	0	2	0	0	0	0	0	0	0	0	0	0	0	0	0	0	2	0	0	0	0	0	0	0	0	0	0	0	0	0	0	0	0	0	0	0	0	0	0	0	0	0	0	0	0
Parvimonas micra	6	0	0	0	0	0	0	0	0	16	0	22	0	0	0	0	0	0	0	276	0	0	0	0	0	0	0	0	0	0	0	0	0	0	19	0	0	0	0	26	0	0	0	0	0	0	0	49	0
Peptoniphilus asaccharolyticus	0	0	0	0	2	0	0	0	0	0	0	0	0	12	0	0	0	0	0	3	6	0	0	0	0	0	0	0	0	0	0	0	0	1	0	0	0	0	1	2	4	1	0	0	8	9	0	1	0
Peptoniphilus harei	0	0	0	0	1	4	0	0	0	3	0	1	0	23	0	0	0	0	0	0	12	0	0	0	0	0	0	0	1	0	0	0	0	1	0	37	0	0	0	3	5	7	0	0	25	899	0	2	0
Peptoniphilus indolicus	0	0	0	0	0	0	0	0	0	0	0	0	0	0	0	0	0	0	0	0	0	0	0	0	0	0	0	0	0	0	0	0	0	0	0	0	0	0	0	0	0	0	0	0	0	0	0	0	0
Peptoniphilus lacrimalis	0	0	0	0	0	0	0	0	0	0	0	0	0	20	0	0	0	0	0	62	1	0	0	0	0	0	0	0	1	0	0	0	0	0	0	0	0	1	0	4	0	0	0	0	11	50	0	9	0
Peptostreptococcus	0	0	0	0	29	0	0	0	0	0	0	0	0	6	0	0	0	0	0	154	16	0	0	0	0	0	0	0	0	0	0	0	0	1	0	13	0	0	0	0	0	1	0	0	0	0	0	1	0
Porphyromonas	0	0	0	0	0	0	0	0	0	0	0	0	0	41	0	0	0	0	0	4	2	0	0	0	0	0	0	0	0	0	0	0	0	0	0	0	0	0	0	0	0	1	0	0	0	0	0	0	0
Porphyromonas asaccharolytica	0	0	0	1	0	0	0	0	0	4	0	18	0	2	0	0	0	0	0	157	0	0	0	0	0	0	0	0	1	0	0	0	0	0	0	0	0	2	1	3	2	1	0	0	3	0	0	0	0
Porphyromonas bennonis	0	0	0	0	0	0	0	0	0	0	0	0	0	21	1	0	0	0	0	0	0	0	0	0	0	0	0	0	1	0	0	0	0	0	0	1	0	0	0	0	0	0	0	0	5	11	0	0	0
Porphyromonas endodontalis	0	0	0	0	0	0	0	0	0	0	0	0	0	0	0	0	0	0	0	0	0	0	0	0	0	0	0	0	0	0	0	0	0	0	0	0	0	0	0	0	0	0	0	0	0	0	0	0	0
Porphyromonas sp. type 1	0	0	0	0	0	0	0	0	0	0	0	1	0	3	0	0	0	0	0	139	0	0	0	0	0	0	0	0	0	0	0	0	0	0	0	0	0	0	0	1	0	0	0	0	0	0	0	0	0
Prevotella	0	0	0	2	1	0	0	0	0	0	0	11	0	27	0	0	0	0	0	194	0	0	0	0	0	0	0	1	0	0	0	0	0	0	1	1	0	0	0	0	0	15	0	0	98	36	0	0	0
Prevotella bivia	2	12	2	1	1	4	2	1	1	1	0	150	0	39	1	0	0	0	0	706	18	0	0	1	0	0	2	3	0	0	0	0	1	1	355	0	0	0	1	18	1	2	0	1	0	0	0	158	1
Prevotella buccalis	3	0	0	0	0	0	0	0	0	8	0	0	0	17	0	0	0	0	3	26	0	0	0	0	0	0	0	0	0	0	0	0	0	0	58	2	1	0	0	18	5	4	0	1	8	38	0	0	0
Prevotella disiens	0	0	0	0	4	0	0	0	0	2	0	1	0	79	0	0	0	0	0	728	13	0	0	0	0	1	0	1	0	0	0	0	1	0	12	4	0	1	1	1	3	0	0	0	0	43	0	9	0
Prevotella genogroup 1	0	0	0	0	0	0	1	0	0	0	0	0	0	0	0	1	0	0	0	0	0	1	0	0	0	0	0	0	0	0	0	0	1	0	0	0	31	0	0	0	0	0	0	0	0	0	0	0	0
Prevotella genogroup 2	22	0	1	0	9	3	0	0	0	62	0	56	0	72	1	0	1	0	1	4635	5	0	0	0	0	0	0	3	8	0	0	0	1	1	206	134	0	3	0	701	33	2	0	7	159	781	0	71	0
Prevotella genogroup 3	0	0	0	0	0	0	0	0	0	0	0	0	0	0	0	0	0	0	0	0	0	0	0	0	0	0	0	0	0	0	0	0	0	0	0	0	0	0	0	0	0	1	0	0	0	0	0	0	0
Prevotella genogroup 7	1	0	1	0	2	0	0	0	0	0	0	0	0	9	0	0	0	0	0	337	0	0	0	0	0	0	0	0	0	0	0	0	0	0	1	15	0	0	0	4	3	0	0	0	67	0	0	1	0
Prevotella melaninogenica	0	0	0	0	0	0	0	0	0	0	0	0	0	0	0	0	0	0	0	0	0	0	0	0	0	0	0	0	0	0	0	0	0	0	1	0	0	0	0	0	0	0	0	0	0	0	0	0	0
Proteobacteria	0	0	0	1	0	0	0	0	0	2	0	0	0	3	0	0	0	0	0	11	10	0	0	0	0	0	0	3	1	0	0	1	0	0	0	3	0	0	0	0	2	8	0	0	6	65	0	1	7
Pseudomonadales	0	0	0	0	0	0	0	0	0	0	0	0	0	0	0	0	0	0	0	0	0	0	0	0	0	0	0	0	0	0	0	0	0	0	0	0	0	0	0	0	0	0	0	0	0	9	0	0	0
Pseudomonas	0	0	1	2	0	0	0	0	0	0	0	0	0	18	0	0	0	1	0	0	7	0	0	0	0	0	1	0	1	0	0	0	0	0	0	6	0	0	2	0	2	2	0	0	5	80	0	5	7
Pseudomonas fluorescens	0	0	0	0	0	0	0	0	0	0	0	0	0	2	0	0	1	0	0	0	1	0	0	0	0	0	0	0	0	0	0	0	0	0	0	2	0	0	0	0	0	1	0	0	1	12	0	3	3
Raoultella planticola	0	0	0	0	0	0	0	0	0	0	0	0	0	0	0	0	0	0	0	0	0	0	0	0	0	0	0	0	0	0	0	0	0	0	0	1	0	0	0	0	0	0	0	0	0	29	0	0	0
Roseburia	0	0	0	0	0	0	0	0	0	0	0	0	0	0	0	0	0	0	0	0	0	0	0	0	0	0	0	0	0	0	0	0	0	0	0	0	0	0	0	0	0	0	0	0	0	16	0	0	1
Roseburia intestinalis	0	0	0	0	0	0	0	0	0	0	0	0	0	0	0	0	0	0	0	0	0	0	0	0	0	0	0	0	0	0	0	0	0	0	0	0	0	0	0	0	0	0	0	0	0	0	0	0	0
Serratia marcescens	0	0	0	0	0	0	0	0	0	0	0	0	0	0	0	0	0	0	0	0	0	0	0	0	0	0	0	0	0	0	0	0	0	0	0	0	0	0	0	0	0	0	0	0	0	0	0	0	0
Staphylococcus hominis	0	0	0	1	0	424	0	0	0	0	0	0	0	22	0	0	0	0	0	0	2	0	0	0	0	1	2	0	22	0	0	0	0	6	0	4	0	0	0	0	31	242	0	0	6	150	0	0	52
Streptococcus	0	0	0	0	0	0	0	0	0	0	0	0	0	0	0	0	0	0	0	0	0	0	0	0	0	0	0	0	0	0	0	0	0	0	0	0	0	0	0	0	0	0	0	0	0	1	0	0	0
Streptococcus agalactiae	0	0	0	0	0	1	0	0	0	0	0	0	0	0	0	0	0	0	0	0	0	0	0	0	0	0	0	0	0	0	4	0	0	0	0	0	0	0	0	0	0	0	0	0	0	0	0	0	0
Streptococcus anginosus	0	0	0	0	5	10	0	0	0	0	1	0	0	0	0	0	0	0	0	0	14	0	0	0	0	0	0	0	9	0	0	0	0	1	0	3	0	0	0	0	0	1	0	0	0	0	0	4	1
Streptococcus equinus	0	0	0	0	0	0	0	0	0	0	0	0	0	0	0	0	0	0	0	0	0	0	0	0	0	0	0	0	0	0	0	0	0	0	0	0	0	0	0	0	0	0	0	0	0	81	0	0	0
Streptococcus oralis	0	0	0	0	0	781	0	0	0	0	1	0	0	2	0	0	0	3	0	0	4	0	0	0	0	0	0	0	0	0	0	0	0	0	0	0	0	0	1	0	0	0	0	0	0	47	0	0	0
Streptococcus salivarius	0	0	0	0	0	1	0	0	0	0	0	0	0	4	0	0	0	0	0	0	0	0	0	0	0	0	0	0	0	0	0	0	0	0	0	0	0	0	0	0	0	0	0	0	0	0	0	0	0
Sutterella	0	0	0	0	0	0	0	0	0	0	0	1	0	1	0	0	0	0	0	2	0	0	0	0	0	0	0	0	0	0	0	0	0	0	1	3	0	0	0	0	0	0	0	0	8	0	0	0	0
Sutterella wadsworthensis	0	0	0	0	0	0	0	0	0	0	0	0	0	0	0	0	0	0	0	0	0	0	0	0	0	0	0	0	0	0	0	0	0	0	0	0	0	0	0	0	0	0	0	0	0	0	0	0	0
Ureaplasma	1	0	0	0	0	65	0	0	0	1	0	0	0	1	0	0	0	0	0	0	16	0	0	0	0	0	0	0	0	0	0	0	0	1	0	0	0	0	0	0	7	0	0	0	14	0	0	0	37
Varibaculum cambriense	0	0	0	0	0	0	0	0	0	0	0	0	0	4	0	0	0	0	0	0	0	0	0	0	0	0	0	0	0	0	0	0	0	0	0	2	0	0	0	0	1	0	0	0	2	33	0	0	0
Veillonella	0	0	0	0	0	0	0	0	0	0	0	0	0	0	0	0	0	0	0	0	0	0	0	0	0	0	0	0	0	0	0	0	0	0	0	0	0	0	0	0	0	0	0	0	0	0	0	0	0
Veillonella atypica	0	0	0	0	0	0	0	0	0	0	0	0	0	0	0	0	0	0	0	0	0	0	0	0	0	0	0	0	0	0	0	0	0	0	1	0	0	0	0	0	0	0	0	0	26	9	0	0	0
Veillonella montpellierensis	0	0	0	0	0	0	0	0	0	0	0	0	0	1	0	0	0	0	0	0	0	0	0	0	0	0	0	0	0	0	0	0	0	0	0	0	0	0	0	0	0	0	0	0	1	0	0	0	0
Veillonella parvula	0	0	0	0	0	0	0	0	0	0	0	0	0	0	0	0	0	0	0	0	0	0	0	0	0	0	0	0	0	0	0	0	0	0	0	0	0	0	0	0	0	0	0	0	0	76	0	0	0
Veillonellaceae	1	0	0	0	0	0	0	0	0	0	0	0	0	5	0	0	1	0	0	0	0	0	0	0	0	0	0	0	0	0	0	0	0	0	0	0	0	0	0	0	1	0	0	0	67	30	0	0	0
Weissella paramesenteroides	0	0	0	0	0	0	0	0	0	0	0	0	0	0	0	0	0	0	0	0	0	0	0	0	0	0	0	0	0	0	0	0	0	0	0	0	0	0	0	0	0	0	0	0	0	0	0	0	0
[truncated: 249 more columns]

## Sheet: Sheet1
Supplemental data table 2
Output from the IS-pro analysis per sample
Title: The profiling of microbiota in vaginal swab samples using 16S rRNA gene sequencing and IS-pro analysis
Authors: M. Singer, R. Koedooder, M.P.Bos, L. Poort, S. Schoenmakers, P.H.M. Savelkoul, J.S.E. Laven, J.D. de Jonge, S.A. Morré, A.E. Budding
Species IS-pro	Signal abundance	Sample#
Lactobacillus jensenii	0	284
Lactobacillus jensenii	0.331682	245
Lactobacillus jensenii	0	256
Lactobacillus jensenii	0.0445145	283
Lactobacillus jensenii	0	286
Lactobacillus jensenii	0	287
Lactobacillus jensenii	0	246
Lactobacillus jensenii	0.803597	134
Lactobacillus jensenii	0	145
Lactobacillus jensenii	0	155
Lactobacillus jensenii	0	165
Lactobacillus jensenii	0.262079	176
Lactobacillus jensenii	0	187
Lactobacillus jensenii	0	193
Lactobacillus jensenii	0.0480131	194
Lactobacillus jensenii	0.185575	195
Lactobacillus jensenii	0.499421	135
Lactobacillus jensenii	0	136
Lactobacillus jensenii	0	137
Lactobacillus jensenii	0.0247111	138
Lactobacillus jensenii	0.163938	139
Lactobacillus jensenii	0.187854	140
Lactobacillus jensenii	0.0384302	141
Lactobacillus jensenii	0	142
Lactobacillus jensenii	0.0122395	143
Lactobacillus jensenii	0	144
Lactobacillus jensenii	0.0418482	146
Lactobacillus jensenii	0	147
Lactobacillus jensenii	0.358935	148
Lactobacillus jensenii	0.0701653	149
Lactobacillus jensenii	0	150
Lactobacillus jensenii	0	152
Lactobacillus jensenii	0.0969776	153
Lactobacillus jensenii	0.0453051	154
Lactobacillus jensenii	0	156
Lactobacillus jensenii	0.240303	157
Lactobacillus jensenii	0	158
Lactobacillus jensenii	0	159
Lactobacillus jensenii	0	160
Lactobacillus jensenii	0	161
Lactobacillus jensenii	0.0113746	162
Lactobacillus jensenii	1	134
Lactobacillus jensenii	0	145
Lactobacillus jensenii	0	155
Lactobacillus jensenii	0	165
Lactobacillus jensenii	0	176
Lactobacillus jensenii	0	187
Lactobacillus jensenii	0	193
Lactobacillus jensenii	0	194
Lactobacillus jensenii	0.253365	195
Lactobacillus jensenii	0.691109	135
Lactobacillus jensenii	0	136
Lactobacillus jensenii	0	137
Lactobacillus jensenii	0	138
Lactobacillus jensenii	0.134172	139
Lactobacillus jensenii	0.128842	140
Lactobacillus jensenii	0.071179	141
Lactobacillus jensenii	0	142
Lactobacillus jensenii	0	143
Lactobacillus jensenii	0	144
Lactobacillus jensenii	0.0197478	146
Lactobacillus jensenii	0	147
Lactobacillus jensenii	0.272763	148
Lactobacillus jensenii	0.241137	149
Lactobacillus jensenii	0	150
Lactobacillus jensenii	0	152
Lactobacillus jensenii	0.0471536	153
Lactobacillus jensenii	0	154
Lactobacillus jensenii	0	156
Lactobacillus jensenii	0.228214	157
Lactobacillus jensenii	0	158
Lactobacillus jensenii	0.0222305	159
Lactobacillus jensenii	0	160
Lactobacillus jensenii	0	161
Lactobacillus jensenii	0.0250883	162
Lactobacillus jensenii	0	46
Lactobacillus jensenii	0.126218	57
Lactobacillus jensenii	0.283335	68
Lactobacillus jensenii	0	79
Lactobacillus jensenii	0	90
Lactobacillus jensenii	0	101
Lactobacillus jensenii	0.105425	112
Lactobacillus jensenii	0.330202	122
Lactobacillus jensenii	0	132
Lactobacillus jensenii	0.0517013	47
Lactobacillus jensenii	0.638649	48
Lactobacillus jensenii	0	49
Lactobacillus jensenii	0.878138	50
Lactobacillus jensenii	0.0184017	51
Lactobacillus jensenii	0	52
Lactobacillus jensenii	0	53
Lactobacillus jensenii	0.0437612	54
Lactobacillus jensenii	0	55
Lactobacillus jensenii	0.108536	56
Lactobacillus jensenii	0	58
Lactobacillus jensenii	0	59
Lactobacillus jensenii	0	60
Lactobacillus jensenii	0.212784	61
Lactobacillus jensenii	0	62
Lactobacillus jensenii	0.0121891	63
Lactobacillus jensenii	0	64
Lactobacillus jensenii	0	65
Lactobacillus jensenii	0.0179485	66
Lactobacillus jensenii	0.0191855	67
Lactobacillus jensenii	0	69
Lactobacillus jensenii	0	70
Lactobacillus jensenii	0.0481185	71
Lactobacillus jensenii	0	73
Lactobacillus jensenii	0.0269897	75
Lactobacillus jensenii	0	76
Lactobacillus jensenii	0.245286	80
Lactobacillus jensenii	0	46
Lactobacillus jensenii	0	57
Lactobacillus jensenii	0.0910888	68
Lactobacillus jensenii	0.0430944	79
Lactobacillus jensenii	0	90
Lactobacillus jensenii	0.222708	101
Lactobacillus jensenii	0.0798662	112
Lactobacillus jensenii	0.0910787	122
Lactobacillus jensenii	0	132
Lactobacillus jensenii	0.0611941	47
Lactobacillus jensenii	0	49
Lactobacillus jensenii	0.213995	50
Lactobacillus jensenii	0	51
Lactobacillus jensenii	0	53
Lactobacillus jensenii	0.164424	54
Lactobacillus jensenii	0	55
Lactobacillus jensenii	0.269175	56
Lactobacillus jensenii	0	58
Lactobacillus jensenii	0	59
Lactobacillus jensenii	0	60
Lactobacillus jensenii	0.226023	61
Lactobacillus jensenii	0	62
Lactobacillus jensenii	0	63
Lactobacillus jensenii	0	64
Lactobacillus jensenii	0	65
Lactobacillus jensenii	0	66
Lactobacillus jensenii	0	67
Lactobacillus jensenii	0	69
Lactobacillus jensenii	0	70
Lactobacillus jensenii	0	71
Lactobacillus jensenii	0	75
Lactobacillus jensenii	0	76
Lactobacillus jensenii	0	80
Lactobacillus jensenii	0.327634	292
Lactobacillus jensenii	0.00983814	293
Lactobacillus jensenii	0.31798	294
Lactobacillus jensenii	0.37725	292
Lactobacillus jensenii	0.0852006	293
Lactobacillus jensenii	0.361917	294
Lactobacillus jensenii	0	196
Lactobacillus jensenii	0.54363	203
Lactobacillus jensenii	0	208
Lactobacillus jensenii	0	209
Lactobacillus jensenii	0	210
Lactobacillus jensenii	0	211
Lactobacillus jensenii	0.0149791	212
Lactobacillus jensenii	0.0700463	213
Lactobacillus jensenii	0	197
Lactobacillus jensenii	0	201
Lactobacillus jensenii	0.0700082	217
Lactobacillus jensenii	0.284924	219
Lactobacillus jensenii	0.0760586	220
Lactobacillus jensenii	0.0466378	221
Lactobacillus jensenii	0	222
Lactobacillus jensenii	0.3598	224
Lactobacillus jensenii	0.128813	225
Lactobacillus jensenii	0.12733	228
Lactobacillus jensenii	0	229
Lactobacillus jensenii	0	230
Lactobacillus jensenii	0	231
Lactobacillus jensenii	0	232
Lactobacillus jensenii	0.137381	233
Lactobacillus jensenii	0.0279127	234
Lactobacillus jensenii	0	235
Lactobacillus jensenii	0	237
Lactobacillus jensenii	0	238
Lactobacillus jensenii	0	239
Lactobacillus jensenii	0	196
Lactobacillus jensenii	0.567832	203
Lactobacillus jensenii	0	208
Lactobacillus jensenii	0	209
Lactobacillus jensenii	0	210
Lactobacillus jensenii	0	211
Lactobacillus jensenii	0	212
Lactobacillus jensenii	0	197
Lactobacillus jensenii	0	201
Lactobacillus jensenii	0.00989027	217
Lactobacillus jensenii	0.318489	219
Lactobacillus jensenii	0.0631232	220
Lactobacillus jensenii	0	222
Lactobacillus jensenii	0.396544	224
Lactobacillus jensenii	0.156818	228
Lactobacillus jensenii	0	229
Lactobacillus jensenii	0	230
Lactobacillus jensenii	0	231
Lactobacillus jensenii	0	232
Lactobacillus jensenii	0.0502858	233
Lactobacillus jensenii	0	234
Lactobacillus jensenii	0	235
Lactobacillus jensenii	0	237
Lactobacillus jensenii	0	238
Lactobacillus jensenii	0	239
Lactobacillus jensenii	0	288
Lactobacillus jensenii	0	289
Lactobacillus jensenii	0.0111397	163
Lactobacillus jensenii	0	164
Lactobacillus jensenii	0	166
Lactobacillus jensenii	0	167
Lactobacillus jensenii	0	168
Lactobacillus jensenii	0.053067	169
Lactobacillus jensenii	0	170
Lactobacillus jensenii	0	171
Lactobacillus jensenii	0	173
Lactobacillus jensenii	0.147897	175
Lactobacillus jensenii	0	177
Lactobacillus jensenii	0	178
Lactobacillus jensenii	0.0673317	179
Lactobacillus jensenii	0	180
Lactobacillus jensenii	0	181
Lactobacillus jensenii	0.200801	163
Lactobacillus jensenii	0	164
Lactobacillus jensenii	0	166
Lactobacillus jensenii	0	167
Lactobacillus jensenii	0	168
Lactobacillus jensenii	0.147539	169
Lactobacillus jensenii	0	170
Lactobacillus jensenii	0	171
Lactobacillus jensenii	0	172
Lactobacillus jensenii	0	173
Lactobacillus jensenii	0	174
Lactobacillus jensenii	0	175
Lactobacillus jensenii	0	177
Lactobacillus jensenii	0.0370514	178
Lactobacillus jensenii	0.18642	179
Lactobacillus jensenii	0.0899886	180
Lactobacillus jensenii	0	181
Lactobacillus jensenii	0	43
Lactobacillus jensenii	0	44
Lactobacillus jensenii	0	45
Lactobacillus jensenii	0	2
Lactobacillus jensenii	0	4
Lactobacillus jensenii	0	7
Lactobacillus jensenii	0	9
Lactobacillus jensenii	0.0700881	11
Lactobacillus jensenii	0	13
Lactobacillus jensenii	0	15
Lactobacillus jensenii	0.0801877	1
Lactobacillus jensenii	0.0753117	12
Lactobacillus jensenii	0	23
Lactobacillus jensenii	0.0554187	33
Lactobacillus jensenii	0.230833	42
Lactobacillus jensenii	0	43
Lactobacillus jensenii	0	44
Lactobacillus jensenii	0.048531	45
Lactobacillus jensenii	0.0877224	2
Lactobacillus jensenii	0	4
Lactobacillus jensenii	0	7
Lactobacillus jensenii	0	8
Lactobacillus jensenii	0	9
Lactobacillus jensenii	0	10
Lactobacillus jensenii	0.0104913	11
Lactobacillus jensenii	0	13
Lactobacillus jensenii	0	14
Lactobacillus jensenii	0	15
Lactobacillus jensenii	0	21
Lactobacillus jensenii	0	82
Lactobacillus jensenii	0	83
Lactobacillus jensenii	0	84
Lactobacillus jensenii	0	85
Lactobacillus jensenii	0.016064	86
Lactobacillus jensenii	0	87
Lactobacillus jensenii	0	88
Lactobacillus jensenii	0	89
Lactobacillus jensenii	0	93
Lactobacillus jensenii	0	94
Lactobacillus jensenii	0	95
Lactobacillus jensenii	0	96
Lactobacillus jensenii	0.0105012	97
Lactobacillus jensenii	0	98
Lactobacillus jensenii	0.0261162	99
Lactobacillus jensenii	0	100
Lactobacillus jensenii	0.100672	102
Lactobacillus jensenii	0	103
Lactobacillus jensenii	0	104
Lactobacillus jensenii	0	105
Lactobacillus jensenii	0	106
Lactobacillus jensenii	0	107
Lactobacillus jensenii	0	72
Lactobacillus jensenii	0	74
Lactobacillus jensenii	0	77
Lactobacillus jensenii	0	78
Lactobacillus jensenii	0	81
Lactobacillus jensenii	0	82
Lactobacillus jensenii	0	83
Lactobacillus jensenii	0	84
Lactobacillus jensenii	0	85
Lactobacillus jensenii	0	86
Lactobacillus jensenii	0.0926246	87
Lactobacillus jensenii	0	88
Lactobacillus jensenii	0	89
Lactobacillus jensenii	0	92
Lactobacillus jensenii	0	93
Lactobacillus jensenii	0	94
Lactobacillus jensenii	0	95
Lactobacillus jensenii	0.312634	96
Lactobacillus jensenii	0	97
Lactobacillus jensenii	0	98
Lactobacillus jensenii	0.084361	99
Lactobacillus jensenii	0	100
Lactobacillus jensenii	0	103
Lactobacillus jensenii	0.105993	104
Lactobacillus jensenii	0	105
Lactobacillus jensenii	0	106
Lactobacillus jensenii	0	107
Lactobacillus jensenii	0	288
Lactobacillus jensenii	0	289
Lactobacillus jensenii	0	91
Lactobacillus jensenii	0	118
Lactobacillus jensenii	0.0239366	120
Lactobacillus jensenii	0	121
Lactobacillus jensenii	0.010313	123
Lactobacillus jensenii	0	124
Lactobacillus jensenii	0	125
Lactobacillus jensenii	0	126
Lactobacillus jensenii	0	127
Lactobacillus jensenii	0.194215	128
Lactobacillus jensenii	0	129
Lactobacillus jensenii	0	130
Lactobacillus jensenii	0.0520237	131
Lactobacillus jensenii	0	133
Lactobacillus jensenii	0	91
Lactobacillus jensenii	0.0510618	120
Lactobacillus jensenii	0	121
Lactobacillus jensenii	0	123
Lactobacillus jensenii	0	124
Lactobacillus jensenii	0	125
Lactobacillus jensenii	0.142806	126
Lactobacillus jensenii	0	127
Lactobacillus jensenii	0.0186149	128
Lactobacillus jensenii	0	129
Lactobacillus jensenii	0	130
Lactobacillus jensenii	0	131
Lactobacillus jensenii	0	133
Lactobacillus jensenii	0.00389411	108
Lactobacillus jensenii	0	109
Lactobacillus jensenii	0.284334	111
Lactobacillus jensenii	0.0656883	113
Lactobacillus jensenii	0.0384349	114
Lactobacillus jensenii	0.327316	115
Lactobacillus jensenii	0	116
Lactobacillus jensenii	0.19532	117
Lactobacillus jensenii	0	108
Lactobacillus jensenii	0	109
Lactobacillus jensenii	0	110
Lactobacillus jensenii	0.138536	111
Lactobacillus jensenii	0	113
Lactobacillus jensenii	0	114
Lactobacillus jensenii	0.379697	115
Lactobacillus jensenii	0	116
Lactobacillus jensenii	0.150484	117
Lactobacillus jensenii	0	218
Lactobacillus jensenii	0.0746438	243
Lactobacillus jensenii	0	244
Lactobacillus jensenii	0	214
Lactobacillus jensenii	0	215
Lactobacillus jensenii	0	240
Lactobacillus jensenii	0	241
Lactobacillus jensenii	0	218
Lactobacillus jensenii	0	214
Lactobacillus jensenii	0	215
Lactobacillus jensenii	0	216
Lactobacillus jensenii	0.0863772	223
Lactobacillus jensenii	0.192882	226
Lactobacillus jensenii	0	227
Lactobacillus jensenii	0	236
Lactobacillus jensenii	0	240
Lactobacillus jensenii	0.0219798	241
Lactobacillus jensenii	0.046376	242
Lactobacillus jensenii	0	182
Lactobacillus jensenii	0.437464	183
Lactobacillus jensenii	0	184
Lactobacillus jensenii	0.268827	185
Lactobacillus jensenii	0	186
Lactobacillus jensenii	0	188
Lactobacillus jensenii	0	189
Lactobacillus jensenii	0	191
Lactobacillus jensenii	0	192
Lactobacillus jensenii	0	182
Lactobacillus jensenii	0.345909	183
Lactobacillus jensenii	0	184
Lactobacillus jensenii	0.457719	185
Lactobacillus jensenii	0.0928895	186
Lactobacillus jensenii	0	188
Lactobacillus jensenii	0	189
Lactobacillus jensenii	0.0663308	190
Lactobacillus jensenii	0	191
Lactobacillus jensenii	0	192
Lactobacillus jensenii	0.0403434	297
Lactobacillus jensenii	0.258085	299
Lactobacillus jensenii	0	295
Lactobacillus jensenii	0.0310963	296
Lactobacillus jensenii	0.0639498	297
Lactobacillus jensenii	0	298
Lactobacillus jensenii	0.0365214	299
Lactobacillus jensenii	0	247
Lactobacillus jensenii	0	248
Lactobacillus jensenii	0	249
Lactobacillus jensenii	0	250
Lactobacillus jensenii	0	251
Lactobacillus jensenii	0	252
Lactobacillus jensenii	0.015926	253
Lactobacillus jensenii	0.52655	254
Lactobacillus jensenii	0	255
Lactobacillus jensenii	0	257
Lactobacillus jensenii	0	258
Lactobacillus jensenii	0	259
Lactobacillus jensenii	0	260
Lactobacillus jensenii	0	261
Lactobacillus jensenii	0.224352	262
Lactobacillus jensenii	0	264
Lactobacillus jensenii	0.16146	265
Lactobacillus jensenii	0	266
Lactobacillus jensenii	0	268
Lactobacillus jensenii	0	270
Lactobacillus jensenii	0	272
Lactobacillus jensenii	0	275
Lactobacillus jensenii	0	277
Lactobacillus jensenii	0.178221	279
Lactobacillus jensenii	1	282
Lactobacillus jensenii	0	247
Lactobacillus jensenii	0	248
Lactobacillus jensenii	0	249
Lactobacillus jensenii	0	250
Lactobacillus jensenii	0	251
Lactobacillus jensenii	0	252
Lactobacillus jensenii	0.0169361	253
Lactobacillus jensenii	0.581163	254
Lactobacillus jensenii	0	255
Lactobacillus jensenii	0	257
Lactobacillus jensenii	0	258
Lactobacillus jensenii	0	259
Lactobacillus jensenii	0	260
Lactobacillus jensenii	0.0159927	261
Lactobacillus jensenii	0.216594	262
Lactobacillus jensenii	0	263
Lactobacillus jensenii	0	264
Lactobacillus jensenii	0.407945	265
Lactobacillus jensenii	0	266
Lactobacillus jensenii	0	268
Lactobacillus jensenii	0.113956	269
Lactobacillus jensenii	0	270
Lactobacillus jensenii	0	272
Lactobacillus jensenii	0	273
Lactobacillus jensenii	0	275
Lactobacillus jensenii	0	276
Lactobacillus jensenii	0.00553751	277
Lactobacillus jensenii	0	280
Lactobacillus jensenii	0.939338	282
Lactobacillus jensenii	0	291
Lactobacillus jensenii	0	291
Lactobacillus jensenii	0	198
Lactobacillus jensenii	0	199
Lactobacillus jensenii	0	202
Lactobacillus jensenii	0	204
Lactobacillus jensenii	0	206
Lactobacillus jensenii	0.0404779	207
Lactobacillus jensenii	0	198
Lactobacillus jensenii	0	199
Lactobacillus jensenii	0	200
Lactobacillus jensenii	0	202
Lactobacillus jensenii	0	204
Lactobacillus jensenii	0.15744	205
Lactobacillus jensenii	0	206
Lactobacillus jensenii	0.0381691	207
Lactobacillus jensenii	0	3
Lactobacillus jensenii	0	5
Lactobacillus jensenii	0	6
Lactobacillus jensenii	0	17
Lactobacillus jensenii	0.0136258	18
Lactobacillus jensenii	0	22
Lactobacillus jensenii	0	24
Lactobacillus jensenii	0	26
Lactobacillus jensenii	0	27
Lactobacillus jensenii	0.103879	28
Lactobacillus jensenii	0	32
Lactobacillus jensenii	0	35
Lactobacillus jensenii	0	36
Lactobacillus jensenii	0	37
Lactobacillus jensenii	0	38
Lactobacillus jensenii	0	39
Lactobacillus jensenii	0	40
Lactobacillus jensenii	0	41
Lactobacillus jensenii	0	3
Lactobacillus jensenii	0.046527	5
Lactobacillus jensenii	0	6
Lactobacillus jensenii	0.322829	16
Lactobacillus jensenii	0.136817	17
Lactobacillus jensenii	0.225471	18
Lactobacillus jensenii	0	19
Lactobacillus jensenii	0	20
Lactobacillus jensenii	0	22
Lactobacillus jensenii	0	24
Lactobacillus jensenii	0	25
Lactobacillus jensenii	0	26
Lactobacillus jensenii	0	27
Lactobacillus jensenii	0.0461515	28
Lactobacillus jensenii	0	29
Lactobacillus jensenii	0.0795717	30
Lactobacillus jensenii	0	31
Lactobacillus jensenii	0	32
Lactobacillus jensenii	0	34
Lactobacillus jensenii	0	35
Lactobacillus jensenii	0.0047522	36
Lactobacillus jensenii	0	37
Lactobacillus jensenii	0	39
Lactobacillus jensenii	0.0165369	40
Lactobacillus jensenii	0	41
Lactobacillus gasseri	0.374683	284
Lactobacillus gasseri	0	245
Lactobacillus gasseri	0	256
Lactobacillus gasseri	0	283
Lactobacillus gasseri	0	286
Lactobacillus gasseri	0.299211	287
Lactobacillus gasseri	0	246
Lactobacillus gasseri	0	134
Lactobacillus gasseri	0	145
Lactobacillus gasseri	0.239457	155
Lactobacillus gasseri	0.801279	165
Lactobacillus gasseri	0.161835	176
Lactobacillus gasseri	0	187
Lactobacillus gasseri	0	193
Lactobacillus gasseri	0.0651289	194
Lactobacillus gasseri	0	195
Lactobacillus gasseri	0	135
Lactobacillus gasseri	0	136
Lactobacillus gasseri	0	137
Lactobacillus gasseri	0	138
Lactobacillus gasseri	0.101657	139
Lactobacillus gasseri	0	140
Lactobacillus gasseri	0	141
Lactobacillus gasseri	0	142
Lactobacillus gasseri	0	143
Lactobacillus gasseri	0	144
Lactobacillus gasseri	0	146
Lactobacillus gasseri	0	147
Lactobacillus gasseri	0	148
Lactobacillus gasseri	0	149
Lactobacillus gasseri	0	150
Lactobacillus gasseri	0.41986	152
Lactobacillus gasseri	0	153
Lactobacillus gasseri	0	154
Lactobacillus gasseri	0	156
Lactobacillus gasseri	0	157
Lactobacillus gasseri	0.163102	158
Lactobacillus gasseri	0	159
Lactobacillus gasseri	0	160
Lactobacillus gasseri	0	161
Lactobacillus gasseri	0	162
Lactobacillus gasseri	0	134
Lactobacillus gasseri	0.174195	145
Lactobacillus gasseri	0.449443	155
Lactobacillus gasseri	0.602578	165
Lactobacillus gasseri	0	176
Lactobacillus gasseri	0	187
Lactobacillus gasseri	0	193
Lactobacillus gasseri	0	194
Lactobacillus gasseri	0	195
Lactobacillus gasseri	0	135
Lactobacillus gasseri	0	136
Lactobacillus gasseri	0	137
Lactobacillus gasseri	0	138
Lactobacillus gasseri	0	139
Lactobacillus gasseri	0	140
Lactobacillus gasseri	0	141
Lactobacillus gasseri	0	142
Lactobacillus gasseri	0	143
Lactobacillus gasseri	0	144
Lactobacillus gasseri	0	146
Lactobacillus gasseri	0	147
Lactobacillus gasseri	0	148
Lactobacillus gasseri	0	149
Lactobacillus gasseri	0	150
Lactobacillus gasseri	0.611034	152
Lactobacillus gasseri	0	153
Lactobacillus gasseri	0	154
Lactobacillus gasseri	0	156
Lactobacillus gasseri	0	157
Lactobacillus gasseri	0	158
Lactobacillus gasseri	0.330849	159
Lactobacillus gasseri	0	160
Lactobacillus gasseri	0	161
Lactobacillus gasseri	0	162
Lactobacillus gasseri	0.163719	46
Lactobacillus gasseri	0.363286	57
Lactobacillus gasseri	0	68
Lactobacillus gasseri	0	79
Lactobacillus gasseri	0	90
Lactobacillus gasseri	0	101
Lactobacillus gasseri	0	112
Lactobacillus gasseri	0.0166572	122
Lactobacillus gasseri	0	132
Lactobacillus gasseri	0	47
Lactobacillus gasseri	0	48
Lactobacillus gasseri	0	49
Lactobacillus gasseri	0.0662743	50
Lactobacillus gasseri	0	51
Lactobacillus gasseri	0	52
Lactobacillus gasseri	0	53
Lactobacillus gasseri	0.300043	54
Lactobacillus gasseri	0	55
Lactobacillus gasseri	0	56
Lactobacillus gasseri	0	58
Lactobacillus gasseri	0.651042	59
Lactobacillus gasseri	0	60
Lactobacillus gasseri	0	61
Lactobacillus gasseri	0	62
Lactobacillus gasseri	0	63
Lactobacillus gasseri	0	64
Lactobacillus gasseri	0.165084	65
Lactobacillus gasseri	0	66
Lactobacillus gasseri	0	67
Lactobacillus gasseri	0.631132	69
Lactobacillus gasseri	0.204606	70
Lactobacillus gasseri	0	71
Lactobacillus gasseri	0	73
Lactobacillus gasseri	0	75
Lactobacillus gasseri	0	76
Lactobacillus gasseri	0	80
Lactobacillus gasseri	0	46
Lactobacillus gasseri	0.894487	57
Lactobacillus gasseri	0	68
Lactobacillus gasseri	0	79
Lactobacillus gasseri	0	90
Lactobacillus gasseri	0	101
Lactobacillus gasseri	0	112
Lactobacillus gasseri	0.0293986	122
Lactobacillus gasseri	0	132
Lactobacillus gasseri	0	47
Lactobacillus gasseri	0	49
Lactobacillus gasseri	0	50
Lactobacillus gasseri	0	51
Lactobacillus gasseri	0	53
Lactobacillus gasseri	0.136988	54
Lactobacillus gasseri	0	55
Lactobacillus gasseri	0	56
Lactobacillus gasseri	0	58
Lactobacillus gasseri	1	59
Lactobacillus gasseri	0.146141	60
Lactobacillus gasseri	0	61
Lactobacillus gasseri	0	62
Lactobacillus gasseri	0	63
Lactobacillus gasseri	0	64
Lactobacillus gasseri	0	65
Lactobacillus gasseri	0	66
Lactobacillus gasseri	0	67
Lactobacillus gasseri	0.767182	69
Lactobacillus gasseri	0.217255	70
Lactobacillus gasseri	0	71
Lactobacillus gasseri	0	75
Lactobacillus gasseri	0	76
Lactobacillus gasseri	0	80
Lactobacillus gasseri	0	292
Lactobacillus gasseri	0	293
Lactobacillus gasseri	0	294
Lactobacillus gasseri	0	292
Lactobacillus gasseri	0	293
Lactobacillus gasseri	0	294
Lactobacillus gasseri	0	196
Lactobacillus gasseri	0	203
Lactobacillus gasseri	0	208
Lactobacillus gasseri	0	209
Lactobacillus gasseri	0	210
Lactobacillus gasseri	0	211
Lactobacillus gasseri	0	212
Lactobacillus gasseri	0	213
Lactobacillus gasseri	0	197
Lactobacillus gasseri	0	201
Lactobacillus gasseri	0	217
Lactobacillus gasseri	0	219
Lactobacillus gasseri	0	220
Lactobacillus gasseri	0	221
Lactobacillus gasseri	0	222
Lactobacillus gasseri	0	224
Lactobacillus gasseri	0	225
Lactobacillus gasseri	0	228
Lactobacillus gasseri	0	229
Lactobacillus gasseri	0	230
Lactobacillus gasseri	0	231
Lactobacillus gasseri	0	232
Lactobacillus gasseri	0	233
Lactobacillus gasseri	0	234
Lactobacillus gasseri	0	235
Lactobacillus gasseri	0.271198	237
Lactobacillus gasseri	0	238
Lactobacillus gasseri	0	239
Lactobacillus gasseri	0	196
Lactobacillus gasseri	0	203
Lactobacillus gasseri	0	208
Lactobacillus gasseri	0	209
Lactobacillus gasseri	0	210
Lactobacillus gasseri	0	211
Lactobacillus gasseri	0	212
Lactobacillus gasseri	0	197
Lactobacillus gasseri	0	201
Lactobacillus gasseri	0	217
Lactobacillus gasseri	0	219
Lactobacillus gasseri	0	220
Lactobacillus gasseri	0	222
Lactobacillus gasseri	0	224
Lactobacillus gasseri	0	228
Lactobacillus gasseri	0	229
Lactobacillus gasseri	0	230
Lactobacillus gasseri	0	231
Lactobacillus gasseri	0	232
Lactobacillus gasseri	0	233
Lactobacillus gasseri	0	234
Lactobacillus gasseri	0	235
Lactobacillus gasseri	0.459693	237
Lactobacillus gasseri	0	238
Lactobacillus gasseri	0	239
Lactobacillus gasseri	0	288
Lactobacillus gasseri	0	289
Lactobacillus gasseri	0	163
Lactobacillus gasseri	0	164
Lactobacillus gasseri	0	166
Lactobacillus gasseri	0.401953	167
Lactobacillus gasseri	0	168
Lactobacillus gasseri	0	169
Lactobacillus gasseri	0	170
Lactobacillus gasseri	0	171
Lactobacillus gasseri	0	173
Lactobacillus gasseri	0	175
Lactobacillus gasseri	0	177
Lactobacillus gasseri	0	178
Lactobacillus gasseri	0	179
Lactobacillus gasseri	0	180
Lactobacillus gasseri	0	181
Lactobacillus gasseri	0	163
Lactobacillus gasseri	0.125413	164
Lactobacillus gasseri	0	166
Lactobacillus gasseri	0.355975	167
Lactobacillus gasseri	0	168
Lactobacillus gasseri	0	169
Lactobacillus gasseri	0	170
Lactobacillus gasseri	0	171
Lactobacillus gasseri	0	172
Lactobacillus gasseri	0	173
Lactobacillus gasseri	0.791507	174
Lactobacillus gasseri	0	175
Lactobacillus gasseri	0	177
Lactobacillus gasseri	0	178
Lactobacillus gasseri	0	179
Lactobacillus gasseri	0.196961	180
Lactobacillus gasseri	0	181
Lactobacillus gasseri	0	43
Lactobacillus gasseri	0	44
Lactobacillus gasseri	0	45
Lactobacillus gasseri	0	2
Lactobacillus gasseri	0	4
Lactobacillus gasseri	0	7
Lactobacillus gasseri	0	9
Lactobacillus gasseri	0	11
Lactobacillus gasseri	0.787468	13
Lactobacillus gasseri	0.443066	15
Lactobacillus gasseri	0.136587	1
Lactobacillus gasseri	0	12
Lactobacillus gasseri	0.232562	23
Lactobacillus gasseri	0	33
Lactobacillus gasseri	0.239587	42
Lactobacillus gasseri	0	43
Lactobacillus gasseri	0	44
Lactobacillus gasseri	0	45
Lactobacillus gasseri	0.119959	2
Lactobacillus gasseri	0	4
Lactobacillus gasseri	0	7
Lactobacillus gasseri	0	8
Lactobacillus gasseri	0	9
Lactobacillus gasseri	0.0138004	10
Lactobacillus gasseri	0	11
Lactobacillus gasseri	0.789332	13
Lactobacillus gasseri	0	14
Lactobacillus gasseri	0.766759	15
Lactobacillus gasseri	0	21
Lactobacillus gasseri	0	82
Lactobacillus gasseri	0	83
Lactobacillus gasseri	0.405951	84
Lactobacillus gasseri	0	85
Lactobacillus gasseri	0	86
Lactobacillus gasseri	0	87
Lactobacillus gasseri	0	88
Lactobacillus gasseri	0	89
Lactobacillus gasseri	0	93
Lactobacillus gasseri	0	94
Lactobacillus gasseri	0	95
Lactobacillus gasseri	0	96
Lactobacillus gasseri	0	97
Lactobacillus gasseri	0	98
Lactobacillus gasseri	0	99
Lactobacillus gasseri	0	100
Lactobacillus gasseri	0	102
Lactobacillus gasseri	0	103
Lactobacillus gasseri	0	104
Lactobacillus gasseri	0	105
Lactobacillus gasseri	0	106
Lactobacillus gasseri	0	107
Lactobacillus gasseri	0	72
Lactobacillus gasseri	0	74
Lactobacillus gasseri	0	77
Lactobacillus gasseri	0	78
Lactobacillus gasseri	0	81
Lactobacillus gasseri	0	82
Lactobacillus gasseri	0	83
Lactobacillus gasseri	0	84
Lactobacillus gasseri	0	85
Lactobacillus gasseri	0	86
Lactobacillus gasseri	0	87
Lactobacillus gasseri	0	88
Lactobacillus gasseri	0	89
Lactobacillus gasseri	0	92
Lactobacillus gasseri	0	93
Lactobacillus gasseri	0	94
Lactobacillus gasseri	0	95
Lactobacillus gasseri	0	96
Lactobacillus gasseri	0	97
Lactobacillus gasseri	0	98
Lactobacillus gasseri	0	99
Lactobacillus gasseri	0	100
Lactobacillus gasseri	0	103
Lactobacillus gasseri	0.204616	104
Lactobacillus gasseri	0	105
Lactobacillus gasseri	0	106
Lactobacillus gasseri	0	107
Lactobacillus gasseri	0	288
Lactobacillus gasseri	0	289
Lactobacillus gasseri	0	91
Lactobacillus gasseri	0	118
Lactobacillus gasseri	0	120
Lactobacillus gasseri	0	121
Lactobacillus gasseri	0	123
Lactobacillus gasseri	0	124
Lactobacillus gasseri	0.549683	125
Lactobacillus gasseri	0.52969	126
Lactobacillus gasseri	0	127
Lactobacillus gasseri	0	128
Lactobacillus gasseri	0	129
Lactobacillus gasseri	0	130
Lactobacillus gasseri	0	131
Lactobacillus gasseri	0.474242	133
Lactobacillus gasseri	0	91
Lactobacillus gasseri	0	120
Lactobacillus gasseri	0.227725	121
Lactobacillus gasseri	0	123
Lactobacillus gasseri	0	124
Lactobacillus gasseri	0.445896	125
Lactobacillus gasseri	0.557803	126
Lactobacillus gasseri	0.11855	127
Lactobacillus gasseri	0	128
Lactobacillus gasseri	0	129
Lactobacillus gasseri	0	130
Lactobacillus gasseri	0	131
Lactobacillus gasseri	0.183414	133
Lactobacillus gasseri	0	108
Lactobacillus gasseri	0	109
Lactobacillus gasseri	0	111
Lactobacillus gasseri	0	113
Lactobacillus gasseri	0	114
Lactobacillus gasseri	0.139725	115
Lactobacillus gasseri	0	116
Lactobacillus gasseri	0	117
Lactobacillus gasseri	0	108
Lactobacillus gasseri	0	109
Lactobacillus gasseri	0	110
Lactobacillus gasseri	0	111
Lactobacillus gasseri	0	113
Lactobacillus gasseri	0	114
Lactobacillus gasseri	0.262386	115
Lactobacillus gasseri	0	116
Lactobacillus gasseri	0	117
Lactobacillus gasseri	0	218
Lactobacillus gasseri	0	243
Lactobacillus gasseri	0	244
Lactobacillus gasseri	0	214
Lactobacillus gasseri	0	215
Lactobacillus gasseri	0	240
Lactobacillus gasseri	0	241
Lactobacillus gasseri	0	218
Lactobacillus gasseri	0	214
Lactobacillus gasseri	0	215
Lactobacillus gasseri	0	216
Lactobacillus gasseri	0	223
Lactobacillus gasseri	0	226
Lactobacillus gasseri	0	227
Lactobacillus gasseri	0	236
Lactobacillus gasseri	0	240
Lactobacillus gasseri	0	241
Lactobacillus gasseri	0	242
Lactobacillus gasseri	0	182
Lactobacillus gasseri	0	183
Lactobacillus gasseri	0	184
Lactobacillus gasseri	0	185
Lactobacillus gasseri	0.444023	186
Lactobacillus gasseri	0	188
Lactobacillus gasseri	0	189
Lactobacillus gasseri	0	191
Lactobacillus gasseri	0	192
Lactobacillus gasseri	0	182
Lactobacillus gasseri	0	183
Lactobacillus gasseri	0	184
Lactobacillus gasseri	0	185
Lactobacillus gasseri	0	186
Lactobacillus gasseri	0	188
Lactobacillus gasseri	0	189
Lactobacillus gasseri	0.184442	190
Lactobacillus gasseri	0	191
Lactobacillus gasseri	0	192
Lactobacillus gasseri	0	297
Lactobacillus gasseri	0	299
Lactobacillus gasseri	0	295
Lactobacillus gasseri	0	296
Lactobacillus gasseri	0	297
Lactobacillus gasseri	0	298
Lactobacillus gasseri	0	299
Lactobacillus gasseri	0	247
Lactobacillus gasseri	0	248
Lactobacillus gasseri	0	249
Lactobacillus gasseri	0.0537034	250
Lactobacillus gasseri	0	251
Lactobacillus gasseri	0	252
Lactobacillus gasseri	0	253
Lactobacillus gasseri	0.371079	254
Lactobacillus gasseri	0	255
Lactobacillus gasseri	0	257
Lactobacillus gasseri	0	258
Lactobacillus gasseri	0	259
Lactobacillus gasseri	0	260
Lactobacillus gasseri	0	261
Lactobacillus gasseri	0	262
Lactobacillus gasseri	0	264
Lactobacillus gasseri	0	265
Lactobacillus gasseri	0	266
Lactobacillus gasseri	0	268
Lactobacillus gasseri	0	270
Lactobacillus gasseri	0	272
Lactobacillus gasseri	0	275
Lactobacillus gasseri	0	277
Lactobacillus gasseri	0	279
Lactobacillus gasseri	0	282
Lactobacillus gasseri	0	247
Lactobacillus gasseri	0	248
Lactobacillus gasseri	0	249
Lactobacillus gasseri	0.0900723	250
Lactobacillus gasseri	0	251
Lactobacillus gasseri	0	252
Lactobacillus gasseri	0	253
Lactobacillus gasseri	0.288197	254
Lactobacillus gasseri	0	255
Lactobacillus gasseri	0	257
Lactobacillus gasseri	0.432591	258
Lactobacillus gasseri	0	259
Lactobacillus gasseri	0	260
Lactobacillus gasseri	0	261
Lactobacillus gasseri	0	262
Lactobacillus gasseri	0.379447	263
Lactobacillus gasseri	0	264
Lactobacillus gasseri	0	265
Lactobacillus gasseri	0	266
Lactobacillus gasseri	0	268
Lactobacillus gasseri	0	269
Lactobacillus gasseri	0	270
Lactobacillus gasseri	0	272
Lactobacillus gasseri	0	273
Lactobacillus gasseri	0	275
Lactobacillus gasseri	0	276
Lactobacillus gasseri	0	277
Lactobacillus gasseri	0	280
Lactobacillus gasseri	0	282
Lactobacillus gasseri	0	291
Lactobacillus gasseri	0	291
Lactobacillus gasseri	0	198
Lactobacillus gasseri	0	199
Lactobacillus gasseri	0	202
Lactobacillus gasseri	0	204
Lactobacillus gasseri	0	206
Lactobacillus gasseri	0	207
Lactobacillus gasseri	0	198
Lactobacillus gasseri	0	199
Lactobacillus gasseri	0	200
Lactobacillus gasseri	0	202
Lactobacillus gasseri	0	204
Lactobacillus gasseri	0	205
Lactobacillus gasseri	0.248839	206
Lactobacillus gasseri	0	207
Lactobacillus gasseri	0	3
Lactobacillus gasseri	0	5
Lactobacillus gasseri	0	6
Lactobacillus gasseri	0	17
Lactobacillus gasseri	0	18
Lactobacillus gasseri	0	22
Lactobacillus gasseri	0	24
Lactobacillus gasseri	0	26
Lactobacillus gasseri	0	27
Lactobacillus gasseri	0	28
Lactobacillus gasseri	0	32
Lactobacillus gasseri	0	35
Lactobacillus gasseri	0	36
Lactobacillus gasseri	0	37
Lactobacillus gasseri	0	38
Lactobacillus gasseri	0	39
Lactobacillus gasseri	0	40
Lactobacillus gasseri	0	41
Lactobacillus gasseri	0	3
Lactobacillus gasseri	0	5
Lactobacillus gasseri	0	6
Lactobacillus gasseri	0	16
Lactobacillus gasseri	0	17
Lactobacillus gasseri	0	18
Lactobacillus gasseri	0.352316	19
Lactobacillus gasseri	0	20
Lactobacillus gasseri	0.126991	22
Lactobacillus gasseri	0	24
Lactobacillus gasseri	0	25
Lactobacillus gasseri	0	26
Lactobacillus gasseri	0	27
Lactobacillus gasseri	0	28
Lactobacillus gasseri	0	29
Lactobacillus gasseri	0.095235	30
Lactobacillus gasseri	0	31
Lactobacillus gasseri	0.197395	32
Lactobacillus gasseri	0.882631	34
Lactobacillus gasseri	0	35
Lactobacillus gasseri	0	36
Lactobacillus gasseri	0	37
Lactobacillus gasseri	0	39
Lactobacillus gasseri	0	40
Lactobacillus gasseri	0	41
Lactobacillus iners	0	284
Lactobacillus iners	0.192195	245
Lactobacillus iners	0.444609	256
Lactobacillus iners	0.291227	283
Lactobacillus iners	0.22529	286
Lactobacillus iners	0	287
Lactobacillus iners	0.591642	246
Lactobacillus iners	0	134
Lactobacillus iners	0.339607	145
Lactobacillus iners	0	155
Lactobacillus iners	0	165
Lactobacillus iners	0	176
Lactobacillus iners	0.980705	187
Lactobacillus iners	0.609583	193
Lactobacillus iners	0.620773	194
Lactobacillus iners	0.720467	195
Lactobacillus iners	0.496698	135
Lactobacillus iners	0.243996	136
Lactobacillus iners	0.949845	137
Lactobacillus iners	0.531065	138
Lactobacillus iners	0	139
Lactobacillus iners	0.583754	140
Lactobacillus iners	0	141
Lactobacillus iners	0.908627	142
Lactobacillus iners	0.27497	143
Lactobacillus iners	0.225965	144
Lactobacillus iners	0	146
Lactobacillus iners	0.573307	147
Lactobacillus iners	0.626983	148
Lactobacillus iners	0.906498	149
Lactobacillus iners	0.983431	150
Lactobacillus iners	0.549977	152
Lactobacillus iners	0.241831	153
Lactobacillus iners	0	154
Lactobacillus iners	0.797299	156
Lactobacillus iners	0.748553	157
Lactobacillus iners	0	158
Lactobacillus iners	0	159
Lactobacillus iners	0.900314	160
Lactobacillus iners	0	161
Lactobacillus iners	0	162
Lactobacillus iners	0	134
Lactobacillus iners	0.771225	145
Lactobacillus iners	0	155
Lactobacillus iners	0.282492	165
Lactobacillus iners	0	176
Lactobacillus iners	0.824654	187
Lactobacillus iners	0.981362	193
Lactobacillus iners	1	194
Lactobacillus iners	0.530436	195
Lactobacillus iners	0.308891	135
Lactobacillus iners	0.350042	136
Lactobacillus iners	0.774726	137
Lactobacillus iners	0.90265	138
Lactobacillus iners	0	139
Lactobacillus iners	0.853062	140
Lactobacillus iners	0	141
Lactobacillus iners	0.98888	142
Lactobacillus iners	0	143
Lactobacillus iners	0.268434	144
Lactobacillus iners	0	146
Lactobacillus iners	0	147
Lactobacillus iners	0.576523	148
Lactobacillus iners	0.581091	149
Lactobacillus iners	1	150
Lactobacillus iners	0.388966	152
Lactobacillus iners	0.43098	153
Lactobacillus iners	0	154
Lactobacillus iners	0.871347	156
Lactobacillus iners	0.762135	157
Lactobacillus iners	0	158
Lactobacillus iners	0	159
Lactobacillus iners	0.983047	160
Lactobacillus iners	0	161
Lactobacillus iners	0	162
Lactobacillus iners	0.817864	46
Lactobacillus iners	0	57
Lactobacillus iners	0	68
Lactobacillus iners	0.390779	79
Lactobacillus iners	0.96862	90
Lactobacillus iners	0	101
Lactobacillus iners	0.246615	112
Lactobacillus iners	0.633087	122
Lactobacillus iners	0.795686	132
Lactobacillus iners	0.399567	47
Lactobacillus iners	0	48
Lactobacillus iners	0	49
Lactobacillus iners	0	50
Lactobacillus iners	0.54296	51
Lactobacillus iners	0	52
Lactobacillus iners	0.200126	53
Lactobacillus iners	0	54
Lactobacillus iners	0.148796	55
Lactobacillus iners	0.0415445	56
Lactobacillus iners	0.439129	58
Lactobacillus iners	0	59
Lactobacillus iners	0.0179601	60
Lactobacillus iners	0.336354	61
Lactobacillus iners	0.967322	62
Lactobacillus iners	0.331198	63
Lactobacillus iners	0	64
Lactobacillus iners	0.314602	65
Lactobacillus iners	0	66
Lactobacillus iners	0	67
Lactobacillus iners	0	69
Lactobacillus iners	0	70
Lactobacillus iners	0	71
Lactobacillus iners	0	73
Lactobacillus iners	0.0203934	75
Lactobacillus iners	0	76
Lactobacillus iners	0	80
Lactobacillus iners	0.789154	46
Lactobacillus iners	0	57
Lactobacillus iners	0	68
Lactobacillus iners	0.786996	79
Lactobacillus iners	0.975936	90
Lactobacillus iners	0.236558	101
Lactobacillus iners	0.566314	112
Lactobacillus iners	0.858919	122
Lactobacillus iners	0.805119	132
Lactobacillus iners	0.711166	47
Lactobacillus iners	0	49
Lactobacillus iners	0	50
Lactobacillus iners	0.513176	51
Lactobacillus iners	1	53
Lactobacillus iners	0	54
Lactobacillus iners	0.291667	55
Lactobacillus iners	0.262994	56
Lactobacillus iners	0.440801	58
Lactobacillus iners	0	59
Lactobacillus iners	0.158988	60
Lactobacillus iners	0.554454	61
Lactobacillus iners	0.846941	62
Lactobacillus iners	0.930028	63
Lactobacillus iners	0	64
Lactobacillus iners	0	65
Lactobacillus iners	0	66
Lactobacillus iners	0	67
Lactobacillus iners	0	69
Lactobacillus iners	0	70
Lactobacillus iners	0	71
Lactobacillus iners	0.310291	75
Lactobacillus iners	0	76
Lactobacillus iners	0	80
Lactobacillus iners	0.642362	292
Lactobacillus iners	0.287303	293
Lactobacillus iners	0	294
Lactobacillus iners	0.615942	292
Lactobacillus iners	0.236083	293
Lactobacillus iners	0	294
Lactobacillus iners	0.956533	196
Lactobacillus iners	0.439293	203
Lactobacillus iners	0.23762	208
Lactobacillus iners	0	209
Lactobacillus iners	0	210
Lactobacillus iners	0	211
Lactobacillus iners	0.629451	212
Lactobacillus iners	0.368559	213
Lactobacillus iners	0	197
Lactobacillus iners	0.978926	201
Lactobacillus iners	0.305771	217
Lactobacillus iners	0.708388	219
Lactobacillus iners	0.278869	220
Lactobacillus iners	0	221
Lactobacillus iners	0	222
Lactobacillus iners	0.594807	224
Lactobacillus iners	0.375104	225
Lactobacillus iners	0	228
Lactobacillus iners	0.27663	229
Lactobacillus iners	0.164101	230
Lactobacillus iners	0	231
Lactobacillus iners	0.360213	232
Lactobacillus iners	0.431929	233
Lactobacillus iners	0.526814	234
Lactobacillus iners	0.72699	235
Lactobacillus iners	0	237
Lactobacillus iners	0	238
Lactobacillus iners	0	239
Lactobacillus iners	0.953578	196
Lactobacillus iners	0.432168	203
Lactobacillus iners	0.296407	208
Lactobacillus iners	0	209
Lactobacillus iners	0	210
Lactobacillus iners	0	211
Lactobacillus iners	0.82726	212
Lactobacillus iners	0	197
Lactobacillus iners	0.891228	201
Lactobacillus iners	0.304448	217
Lactobacillus iners	0.573694	219
Lactobacillus iners	0.416142	220
Lactobacillus iners	0	222
Lactobacillus iners	0.603456	224
Lactobacillus iners	0	228
Lactobacillus iners	0.577923	229
Lactobacillus iners	0.469362	230
Lactobacillus iners	0	231
Lactobacillus iners	0	232
Lactobacillus iners	0.820003	233
Lactobacillus iners	0.846691	234
Lactobacillus iners	0.889054	235
Lactobacillus iners	0	237
Lactobacillus iners	0.152019	238
Lactobacillus iners	0	239
Lactobacillus iners	0.974659	288
Lactobacillus iners	0	289
Lactobacillus iners	0.75272	163
Lactobacillus iners	0	164
Lactobacillus iners	0.864503	166
Lactobacillus iners	0	167
Lactobacillus iners	0.38599	168
Lactobacillus iners	0.710592	169
Lactobacillus iners	0.193319	170
Lactobacillus iners	0.747407	171
Lactobacillus iners	0.862702	173
Lactobacillus iners	0.77317	175
Lactobacillus iners	0	177
Lactobacillus iners	0.631678	178
Lactobacillus iners	0.617954	179
Lactobacillus iners	0	180
Lactobacillus iners	0	181
Lactobacillus iners	0.664231	163
Lactobacillus iners	0	164
Lactobacillus iners	0.718276	166
Lactobacillus iners	0	167
Lactobacillus iners	0.153474	168
Lactobacillus iners	0.71908	169
Lactobacillus iners	0.110896	170
Lactobacillus iners	0.554609	171
Lactobacillus iners	0	172
Lactobacillus iners	0.45013	173
Lactobacillus iners	0	174
Lactobacillus iners	0.751776	175
Lactobacillus iners	0	177
Lactobacillus iners	0.3539	178
Lactobacillus iners	0.265879	179
Lactobacillus iners	0	180
Lactobacillus iners	0	181
Lactobacillus iners	0.582831	43
Lactobacillus iners	0.231952	44
Lactobacillus iners	0.821916	45
Lactobacillus iners	0	2
Lactobacillus iners	0.743559	4
Lactobacillus iners	0	7
Lactobacillus iners	0	9
Lactobacillus iners	0	11
Lactobacillus iners	0	13
Lactobacillus iners	0	15
Lactobacillus iners	0	1
Lactobacillus iners	0.726214	12
Lactobacillus iners	0	23
Lactobacillus iners	0.510286	33
Lactobacillus iners	0	42
Lactobacillus iners	0.898628	43
Lactobacillus iners	0.280541	44
Lactobacillus iners	0.45481	45
Lactobacillus iners	0.027114	2
Lactobacillus iners	0.889345	4
Lactobacillus iners	0	7
Lactobacillus iners	0	8
Lactobacillus iners	0	9
Lactobacillus iners	0	10
Lactobacillus iners	0	11
Lactobacillus iners	0	13
Lactobacillus iners	0	14
Lactobacillus iners	0	15
Lactobacillus iners	0	21
Lactobacillus iners	0.991838	82
Lactobacillus iners	0.735636	83
Lactobacillus iners	0	84
Lactobacillus iners	0.785785	85
Lactobacillus iners	0.754464	86
Lactobacillus iners	0.982037	87
Lactobacillus iners	0.97281	88
Lactobacillus iners	0.226773	89
Lactobacillus iners	0.948879	93
Lactobacillus iners	0	94
Lactobacillus iners	0.684127	95
Lactobacillus iners	1	96
Lactobacillus iners	0.267829	97
Lactobacillus iners	1	98
Lactobacillus iners	0.698002	99
Lactobacillus iners	0	100
Lactobacillus iners	0	102
Lactobacillus iners	0.444314	103
Lactobacillus iners	0	104
Lactobacillus iners	0.0107141	105
Lactobacillus iners	0	106
Lactobacillus iners	0.122312	107
Lactobacillus iners	0.905954	72
Lactobacillus iners	0.563272	74
Lactobacillus iners	0.88611	77
Lactobacillus iners	0.298947	78
Lactobacillus iners	0.671633	81
Lactobacillus iners	0.936266	82
Lactobacillus iners	0.452536	83
Lactobacillus iners	0	84
Lactobacillus iners	0.348503	85
Lactobacillus iners	0.217593	86
Lactobacillus iners	0.235656	87
Lactobacillus iners	0.707819	88
Lactobacillus iners	0	89
Lactobacillus iners	0	92
Lactobacillus iners	0.781417	93
Lactobacillus iners	0	94
Lactobacillus iners	0.31388	95
Lactobacillus iners	0.262027	96
Lactobacillus iners	0	97
Lactobacillus iners	0.945576	98
Lactobacillus iners	0.42141	99
Lactobacillus iners	0	100
Lactobacillus iners	0.43794	103
Lactobacillus iners	0	104
Lactobacillus iners	0	105
Lactobacillus iners	0	106
Lactobacillus iners	0.190365	107
Lactobacillus iners	0.302986	288
Lactobacillus iners	0	289
Lactobacillus iners	0.258723	91
Lactobacillus iners	0.971028	118
Lactobacillus iners	0.936875	120
Lactobacillus iners	0.95144	121
Lactobacillus iners	0	123
Lactobacillus iners	0	124
Lactobacillus iners	0	125
Lactobacillus iners	0	126
Lactobacillus iners	0	127
Lactobacillus iners	0	128
Lactobacillus iners	0.968918	129
Lactobacillus iners	0.0505389	130
Lactobacillus iners	0.338597	131
Lactobacillus iners	0	133
Lactobacillus iners	0.166363	91
Lactobacillus iners	0.911411	120
Lactobacillus iners	0.701911	121
Lactobacillus iners	0	123
Lactobacillus iners	0	124
Lactobacillus iners	0	125
Lactobacillus iners	0	126
Lactobacillus iners	0.0250931	127
Lactobacillus iners	0	128
Lactobacillus iners	0.751867	129
Lactobacillus iners	0	130
Lactobacillus iners	0.328028	131
Lactobacillus iners	0	133
Lactobacillus iners	0.566331	108
Lactobacillus iners	0	109
Lactobacillus iners	0.674459	111
Lactobacillus iners	0.178104	113
Lactobacillus iners	0	114
Lactobacillus iners	0	115
Lactobacillus iners	0	116
Lactobacillus iners	0.763502	117
Lactobacillus iners	0.73263	108
Lactobacillus iners	0	109
Lactobacillus iners	0.335776	110
Lactobacillus iners	0.844459	111
Lactobacillus iners	0.330464	113
Lactobacillus iners	0	114
Lactobacillus iners	0	115
Lactobacillus iners	0	116
Lactobacillus iners	0.76275	117
Lactobacillus iners	0.30209	218
Lactobacillus iners	0.736708	243
Lactobacillus iners	0	244
Lactobacillus iners	0.267417	214
Lactobacillus iners	0.860222	215
Lactobacillus iners	0	240
Lactobacillus iners	0	241
Lactobacillus iners	0	218
Lactobacillus iners	0.173988	214
Lactobacillus iners	0.443299	215
Lactobacillus iners	0.220083	216
Lactobacillus iners	0.186178	223
Lactobacillus iners	0	226
Lactobacillus iners	0.279152	227
Lactobacillus iners	0.496191	236
Lactobacillus iners	0	240
Lactobacillus iners	0.800015	241
Lactobacillus iners	0.302651	242
Lactobacillus iners	0.231359	182
Lactobacillus iners	0.541231	183
Lactobacillus iners	1	184
Lactobacillus iners	0.731173	185
Lactobacillus iners	0.555977	186
Lactobacillus iners	0.761888	188
Lactobacillus iners	0	189
Lactobacillus iners	0.691912	191
Lactobacillus iners	1	192
Lactobacillus iners	0.215387	182
Lactobacillus iners	0.654091	183
Lactobacillus iners	0.294348	184
Lactobacillus iners	0.508093	185
Lactobacillus iners	0.329085	186
Lactobacillus iners	0.362356	188
Lactobacillus iners	0	189
Lactobacillus iners	0	190
Lactobacillus iners	0.245677	191
Lactobacillus iners	0.166155	192
Lactobacillus iners	0.541167	297
Lactobacillus iners	0	299
Lactobacillus iners	0	295
Lactobacillus iners	0	296
Lactobacillus iners	0.296845	297
Lactobacillus iners	0.134168	298
Lactobacillus iners	0.193681	299
Lactobacillus iners	0.620672	247
Lactobacillus iners	0	248
Lactobacillus iners	0	249
Lactobacillus iners	0.934659	250
Lactobacillus iners	0	251
Lactobacillus iners	0	252
Lactobacillus iners	0	253
Lactobacillus iners	0	254
Lactobacillus iners	0.744096	255
Lactobacillus iners	0	257
Lactobacillus iners	0.334964	258
Lactobacillus iners	0.624324	259
Lactobacillus iners	0	260
Lactobacillus iners	0.596307	261
Lactobacillus iners	0.698237	262
Lactobacillus iners	0	264
Lactobacillus iners	0.701005	265
Lactobacillus iners	0.538754	266
Lactobacillus iners	0.831523	268
Lactobacillus iners	0.919621	270
Lactobacillus iners	0	272
Lactobacillus iners	0	275
Lactobacillus iners	0.529412	277
Lactobacillus iners	0	279
Lactobacillus iners	0	282
Lactobacillus iners	0.293233	247
Lactobacillus iners	0	248
Lactobacillus iners	0	249
Lactobacillus iners	0.901198	250
Lactobacillus iners	0	251
Lactobacillus iners	0	252
Lactobacillus iners	0	253
Lactobacillus iners	0	254
Lactobacillus iners	0.905301	255
Lactobacillus iners	0.186261	257
Lactobacillus iners	0.509622	258
Lactobacillus iners	0.805211	259
Lactobacillus iners	0	260
Lactobacillus iners	0.57539	261
Lactobacillus iners	0.677429	262
Lactobacillus iners	0	263
Lactobacillus iners	0	264
Lactobacillus iners	0.531826	265
Lactobacillus iners	0.203786	266
Lactobacillus iners	0.839539	268
Lactobacillus iners	0.486279	269
Lactobacillus iners	0.577447	270
Lactobacillus iners	0	272
Lactobacillus iners	0.0174326	273
Lactobacillus iners	0	275
Lactobacillus iners	0	276
Lactobacillus iners	0.530385	277
Lactobacillus iners	0.462837	280
Lactobacillus iners	0	282
Lactobacillus iners	0	291
Lactobacillus iners	0	291
Lactobacillus iners	0.831531	198
Lactobacillus iners	0.752728	199
Lactobacillus iners	0.847346	202
Lactobacillus iners	0.861459	204
Lactobacillus iners	0.87263	206
Lactobacillus iners	0	207
Lactobacillus iners	0.201055	198
Lactobacillus iners	0.766547	199
Lactobacillus iners	0.89452	200
Lactobacillus iners	0.681628	202
Lactobacillus iners	0.812661	204
Lactobacillus iners	0	205
Lactobacillus iners	0.650838	206
Lactobacillus iners	0	207
Lactobacillus iners	0	3
Lactobacillus iners	0.796459	5
Lactobacillus iners	0.828308	6
Lactobacillus iners	0.111053	17
Lactobacillus iners	0.731721	18
Lactobacillus iners	0	22
Lactobacillus iners	0.888555	24
Lactobacillus iners	0.209084	26
Lactobacillus iners	0	27
Lactobacillus iners	0.369166	28
Lactobacillus iners	0	32
Lactobacillus iners	0.677644	35
Lactobacillus iners	0	36
Lactobacillus iners	0.608313	37
Lactobacillus iners	0.443966	38
Lactobacillus iners	0.643757	39
Lactobacillus iners	0.0778302	40
Lactobacillus iners	0.440131	41
Lactobacillus iners	0	3
Lactobacillus iners	0.803447	5
Lactobacillus iners	0.844131	6
Lactobacillus iners	0	16
Lactobacillus iners	0.710834	17
Lactobacillus iners	0.749531	18
Lactobacillus iners	0	19
Lactobacillus iners	0.201929	20
Lactobacillus iners	0.31041	22
Lactobacillus iners	0.813444	24
Lactobacillus iners	0	25
Lactobacillus iners	0.145381	26
Lactobacillus iners	0.141201	27
Lactobacillus iners	0.503648	28
Lactobacillus iners	0	29
Lactobacillus iners	0	30
Lactobacillus iners	0	31
Lactobacillus iners	0	32
Lactobacillus iners	0	34
Lactobacillus iners	0.435293	35
Lactobacillus iners	0.376685	36
Lactobacillus iners	0.818169	37
Lactobacillus iners	0.452001	39
Lactobacillus iners	0.176515	40
Lactobacillus iners	0.222478	41
Anaerococcus vaginalis	0	284
Anaerococcus vaginalis	0	245
Anaerococcus vaginalis	0	256
Anaerococcus vaginalis	0	283
Anaerococcus vaginalis	0	286
Anaerococcus vaginalis	0	287
Anaerococcus vaginalis	0	246
Anaerococcus vaginalis	0	134
Anaerococcus vaginalis	0.0333938	145
Anaerococcus vaginalis	0	155
Anaerococcus vaginalis	0	165
Anaerococcus vaginalis	0	176
Anaerococcus vaginalis	0	187
Anaerococcus vaginalis	0	193
Anaerococcus vaginalis	0	194
Anaerococcus vaginalis	0.027573	195
Anaerococcus vaginalis	0	135
Anaerococcus vaginalis	0	136
Anaerococcus vaginalis	0	137
Anaerococcus vaginalis	0	138
Anaerococcus vaginalis	0	139
Anaerococcus vaginalis	0	140
Anaerococcus vaginalis	0	141
Anaerococcus vaginalis	0	142
Anaerococcus vaginalis	0	143
Anaerococcus vaginalis	0	144
Anaerococcus vaginalis	0	146
Anaerococcus vaginalis	0	147
Anaerococcus vaginalis	0	148
Anaerococcus vaginalis	0	149
Anaerococcus vaginalis	0	150
Anaerococcus vaginalis	0	152
Anaerococcus vaginalis	0	153
Anaerococcus vaginalis	0	154
Anaerococcus vaginalis	0	156
Anaerococcus vaginalis	0	157
Anaerococcus vaginalis	0	158
Anaerococcus vaginalis	0	159
Anaerococcus vaginalis	0	160
Anaerococcus vaginalis	0	161
Anaerococcus vaginalis	0	162
Anaerococcus vaginalis	0	134
Anaerococcus vaginalis	0.0545797	145
Anaerococcus vaginalis	0	155
Anaerococcus vaginalis	0	165
Anaerococcus vaginalis	0	176
Anaerococcus vaginalis	0	187
Anaerococcus vaginalis	0	193
Anaerococcus vaginalis	0	194
Anaerococcus vaginalis	0	195
Anaerococcus vaginalis	0	135
Anaerococcus vaginalis	0.00367881	136
Anaerococcus vaginalis	0	137
Anaerococcus vaginalis	0	138
Anaerococcus vaginalis	0	139
Anaerococcus vaginalis	0	140
Anaerococcus vaginalis	0	141
Anaerococcus vaginalis	0.0111196	142
Anaerococcus vaginalis	0	143
Anaerococcus vaginalis	0	144
Anaerococcus vaginalis	0	146
Anaerococcus vaginalis	0.342067	147
Anaerococcus vaginalis	0	148
Anaerococcus vaginalis	0	149
Anaerococcus vaginalis	0	150
Anaerococcus vaginalis	0	152
Anaerococcus vaginalis	0.0215768	153
Anaerococcus vaginalis	1	154
Anaerococcus vaginalis	0.128653	156
Anaerococcus vaginalis	0	157
Anaerococcus vaginalis	0	158
Anaerococcus vaginalis	0	159
Anaerococcus vaginalis	0	160
Anaerococcus vaginalis	0	161
Anaerococcus vaginalis	0	162
Anaerococcus vaginalis	0	46
Anaerococcus vaginalis	0	57
Anaerococcus vaginalis	0	68
Anaerococcus vaginalis	0	79
Anaerococcus vaginalis	0	90
Anaerococcus vaginalis	0	101
Anaerococcus vaginalis	0	112
Anaerococcus vaginalis	0	122
Anaerococcus vaginalis	0	132
Anaerococcus vaginalis	0	47
Anaerococcus vaginalis	0	48
Anaerococcus vaginalis	0	49
Anaerococcus vaginalis	0	50
Anaerococcus vaginalis	0	51
Anaerococcus vaginalis	0	52
Anaerococcus vaginalis	0	53
Anaerococcus vaginalis	0.0088545	54
Anaerococcus vaginalis	0	55
Anaerococcus vaginalis	0	56
Anaerococcus vaginalis	0	58
Anaerococcus vaginalis	0	59
Anaerococcus vaginalis	0	60
Anaerococcus vaginalis	0	61
Anaerococcus vaginalis	0	62
Anaerococcus vaginalis	0	63
Anaerococcus vaginalis	0	64
Anaerococcus vaginalis	0	65
Anaerococcus vaginalis	0	66
Anaerococcus vaginalis	0	67
Anaerococcus vaginalis	0	69
Anaerococcus vaginalis	0.00388777	70
Anaerococcus vaginalis	0	71
Anaerococcus vaginalis	0	73
Anaerococcus vaginalis	0	75
Anaerococcus vaginalis	0	76
Anaerococcus vaginalis	0.00411428	80
Anaerococcus vaginalis	0	46
Anaerococcus vaginalis	0	57
Anaerococcus vaginalis	0	68
Anaerococcus vaginalis	0	79
Anaerococcus vaginalis	0	90
Anaerococcus vaginalis	0	101
Anaerococcus vaginalis	0	112
Anaerococcus vaginalis	0	122
Anaerococcus vaginalis	0	132
Anaerococcus vaginalis	0	47
Anaerococcus vaginalis	0	49
Anaerococcus vaginalis	0	50
Anaerococcus vaginalis	0	51
Anaerococcus vaginalis	0	53
Anaerococcus vaginalis	0	54
Anaerococcus vaginalis	0	55
Anaerococcus vaginalis	0	56
Anaerococcus vaginalis	0	58
Anaerococcus vaginalis	0	59
Anaerococcus vaginalis	0	60
Anaerococcus vaginalis	0	61
Anaerococcus vaginalis	0	62
Anaerococcus vaginalis	0	63
Anaerococcus vaginalis	0	64
Anaerococcus vaginalis	0	65
Anaerococcus vaginalis	0	66
Anaerococcus vaginalis	0	67
Anaerococcus vaginalis	0	69
Anaerococcus vaginalis	0	70
Anaerococcus vaginalis	0	71
Anaerococcus vaginalis	0	75
Anaerococcus vaginalis	0	76
Anaerococcus vaginalis	0	80
Anaerococcus vaginalis	0	292
Anaerococcus vaginalis	0	293
Anaerococcus vaginalis	0	294
Anaerococcus vaginalis	0	292
Anaerococcus vaginalis	0	293
Anaerococcus vaginalis	0	294
Anaerococcus vaginalis	0	196
Anaerococcus vaginalis	0	203
Anaerococcus vaginalis	0.00210732	208
Anaerococcus vaginalis	0	209
Anaerococcus vaginalis	0	210
Anaerococcus vaginalis	0	211
Anaerococcus vaginalis	0	212
Anaerococcus vaginalis	0	213
Anaerococcus vaginalis	0	197
Anaerococcus vaginalis	0	201
Anaerococcus vaginalis	0	217
Anaerococcus vaginalis	0	219
Anaerococcus vaginalis	0	220
Anaerococcus vaginalis	0	221
Anaerococcus vaginalis	0	222
Anaerococcus vaginalis	0	224
Anaerococcus vaginalis	0	225
Anaerococcus vaginalis	0	228
Anaerococcus vaginalis	0	229
Anaerococcus vaginalis	0	230
Anaerococcus vaginalis	0	231
Anaerococcus vaginalis	0	232
Anaerococcus vaginalis	0	233
Anaerococcus vaginalis	0	234
Anaerococcus vaginalis	0	235
Anaerococcus vaginalis	0.0190251	237
Anaerococcus vaginalis	0	238
Anaerococcus vaginalis	0	239
Anaerococcus vaginalis	0	196
Anaerococcus vaginalis	0	203
Anaerococcus vaginalis	0	208
Anaerococcus vaginalis	0	209
Anaerococcus vaginalis	0	210
Anaerococcus vaginalis	0	211
Anaerococcus vaginalis	0	212
Anaerococcus vaginalis	0	197
Anaerococcus vaginalis	0	201
Anaerococcus vaginalis	0	217
Anaerococcus vaginalis	0	219
Anaerococcus vaginalis	0	220
Anaerococcus vaginalis	0	222
Anaerococcus vaginalis	0	224
Anaerococcus vaginalis	0	228
Anaerococcus vaginalis	0	229
Anaerococcus vaginalis	0	230
Anaerococcus vaginalis	0	231
Anaerococcus vaginalis	0	232
Anaerococcus vaginalis	0	233
Anaerococcus vaginalis	0	234
Anaerococcus vaginalis	0	235
Anaerococcus vaginalis	0	237
Anaerococcus vaginalis	0	238
Anaerococcus vaginalis	0	239
Anaerococcus vaginalis	0	288
Anaerococcus vaginalis	0	289
Anaerococcus vaginalis	0	163
Anaerococcus vaginalis	0	164
Anaerococcus vaginalis	0	166
Anaerococcus vaginalis	0	167
Anaerococcus vaginalis	0	168
Anaerococcus vaginalis	0	169
Anaerococcus vaginalis	0	170
Anaerococcus vaginalis	0	171
Anaerococcus vaginalis	0	173
Anaerococcus vaginalis	0	175
Anaerococcus vaginalis	0	177
Anaerococcus vaginalis	0	178
Anaerococcus vaginalis	0	179
Anaerococcus vaginalis	0	180
Anaerococcus vaginalis	0	181
Anaerococcus vaginalis	0	163
Anaerococcus vaginalis	0	164
Anaerococcus vaginalis	0	166
Anaerococcus vaginalis	0	167
Anaerococcus vaginalis	0	168
Anaerococcus vaginalis	0	169
Anaerococcus vaginalis	0	170
Anaerococcus vaginalis	0	171
Anaerococcus vaginalis	0	172
Anaerococcus vaginalis	0	173
Anaerococcus vaginalis	0	174
Anaerococcus vaginalis	0	175
Anaerococcus vaginalis	0	177
Anaerococcus vaginalis	0	178
Anaerococcus vaginalis	0	179
Anaerococcus vaginalis	0	180
Anaerococcus vaginalis	0	181
Anaerococcus vaginalis	0	43
Anaerococcus vaginalis	0	44
Anaerococcus vaginalis	0	45
Anaerococcus vaginalis	0	2
Anaerococcus vaginalis	0	4
Anaerococcus vaginalis	0	7
Anaerococcus vaginalis	0.0122092	9
Anaerococcus vaginalis	0	11
Anaerococcus vaginalis	0	13
Anaerococcus vaginalis	0	15
Anaerococcus vaginalis	0	1
Anaerococcus vaginalis	0	12
Anaerococcus vaginalis	0	23
Anaerococcus vaginalis	0	33
Anaerococcus vaginalis	0	42
Anaerococcus vaginalis	0	43
Anaerococcus vaginalis	0	44
Anaerococcus vaginalis	0	45
Anaerococcus vaginalis	0	2
Anaerococcus vaginalis	0	4
Anaerococcus vaginalis	0	7
Anaerococcus vaginalis	0	8
Anaerococcus vaginalis	0.05803	9
Anaerococcus vaginalis	0	10
Anaerococcus vaginalis	0	11
Anaerococcus vaginalis	0	13
Anaerococcus vaginalis	0	14
Anaerococcus vaginalis	0	15
Anaerococcus vaginalis	0	21
Anaerococcus vaginalis	0	82
Anaerococcus vaginalis	0	83
Anaerococcus vaginalis	0	84
Anaerococcus vaginalis	0	85
Anaerococcus vaginalis	0	86
Anaerococcus vaginalis	0	87
Anaerococcus vaginalis	0	88
Anaerococcus vaginalis	0	89
Anaerococcus vaginalis	0	93
Anaerococcus vaginalis	0	94
Anaerococcus vaginalis	0	95
Anaerococcus vaginalis	0	96
Anaerococcus vaginalis	0	97
Anaerococcus vaginalis	0	98
Anaerococcus vaginalis	0	99
Anaerococcus vaginalis	0	100
Anaerococcus vaginalis	0	102
Anaerococcus vaginalis	0	103
Anaerococcus vaginalis	0	104
Anaerococcus vaginalis	0	105
Anaerococcus vaginalis	0	106
Anaerococcus vaginalis	0	107
Anaerococcus vaginalis	0	72
Anaerococcus vaginalis	0	74
Anaerococcus vaginalis	0	77
Anaerococcus vaginalis	0	78
Anaerococcus vaginalis	0	81
Anaerococcus vaginalis	0	82
Anaerococcus vaginalis	0	83
Anaerococcus vaginalis	0	84
Anaerococcus vaginalis	0	85
Anaerococcus vaginalis	0	86
Anaerococcus vaginalis	0	87
Anaerococcus vaginalis	0	88
Anaerococcus vaginalis	0	89
Anaerococcus vaginalis	0	92
Anaerococcus vaginalis	0	93
Anaerococcus vaginalis	0	94
Anaerococcus vaginalis	0	95
Anaerococcus vaginalis	0	96
Anaerococcus vaginalis	0	97
Anaerococcus vaginalis	0	98
Anaerococcus vaginalis	0	99
Anaerococcus vaginalis	0	100
Anaerococcus vaginalis	0	103
Anaerococcus vaginalis	0	104
Anaerococcus vaginalis	0	105
Anaerococcus vaginalis	0	106
Anaerococcus vaginalis	0	107
Anaerococcus vaginalis	0	288
Anaerococcus vaginalis	0	289
Anaerococcus vaginalis	0	91
Anaerococcus vaginalis	0	118
Anaerococcus vaginalis	0	120
Anaerococcus vaginalis	0	121
Anaerococcus vaginalis	0	123
Anaerococcus vaginalis	0.091056	124
Anaerococcus vaginalis	0.0105265	125
Anaerococcus vaginalis	0	126
Anaerococcus vaginalis	0	127
Anaerococcus vaginalis	0	128
Anaerococcus vaginalis	0	129
Anaerococcus vaginalis	0	130
Anaerococcus vaginalis	0	131
Anaerococcus vaginalis	0	133
Anaerococcus vaginalis	0	91
Anaerococcus vaginalis	0	120
Anaerococcus vaginalis	0	121
Anaerococcus vaginalis	0	123
Anaerococcus vaginalis	0	124
Anaerococcus vaginalis	0	125
Anaerococcus vaginalis	0	126
Anaerococcus vaginalis	0	127
Anaerococcus vaginalis	0	128
Anaerococcus vaginalis	0	129
Anaerococcus vaginalis	0.00301351	130
Anaerococcus vaginalis	0	131
Anaerococcus vaginalis	0	133
Anaerococcus vaginalis	0	108
Anaerococcus vaginalis	0	109
Anaerococcus vaginalis	0	111
Anaerococcus vaginalis	0	113
Anaerococcus vaginalis	0	114
Anaerococcus vaginalis	0	115
Anaerococcus vaginalis	0	116
Anaerococcus vaginalis	0	117
Anaerococcus vaginalis	0	108
Anaerococcus vaginalis	0	109
Anaerococcus vaginalis	0	110
Anaerococcus vaginalis	0	111
Anaerococcus vaginalis	0	113
Anaerococcus vaginalis	0	114
Anaerococcus vaginalis	0	115
Anaerococcus vaginalis	0	116
Anaerococcus vaginalis	0	117
Anaerococcus vaginalis	0	218
Anaerococcus vaginalis	0	243
Anaerococcus vaginalis	0	244
Anaerococcus vaginalis	0	214
Anaerococcus vaginalis	0	215
Anaerococcus vaginalis	0	240
Anaerococcus vaginalis	0	241
Anaerococcus vaginalis	0	218
Anaerococcus vaginalis	0	214
Anaerococcus vaginalis	0	215
Anaerococcus vaginalis	0	216
Anaerococcus vaginalis	0	223
Anaerococcus vaginalis	0	226
Anaerococcus vaginalis	0.00175119	227
Anaerococcus vaginalis	0	236
Anaerococcus vaginalis	0	240
Anaerococcus vaginalis	0	241
Anaerococcus vaginalis	0	242
Anaerococcus vaginalis	0	182
Anaerococcus vaginalis	0	183
Anaerococcus vaginalis	0	184
Anaerococcus vaginalis	0	185
Anaerococcus vaginalis	0	186
Anaerococcus vaginalis	0	188
Anaerococcus vaginalis	0	189
Anaerococcus vaginalis	0	191
Anaerococcus vaginalis	0	192
Anaerococcus vaginalis	0	182
Anaerococcus vaginalis	0	183
Anaerococcus vaginalis	0	184
Anaerococcus vaginalis	0	185
Anaerococcus vaginalis	0	186
Anaerococcus vaginalis	0	188
Anaerococcus vaginalis	0	189
Anaerococcus vaginalis	0	190
Anaerococcus vaginalis	0	191
Anaerococcus vaginalis	0	192
Anaerococcus vaginalis	0	297
Anaerococcus vaginalis	0	299
Anaerococcus vaginalis	0	295
Anaerococcus vaginalis	0	296
Anaerococcus vaginalis	0	297
Anaerococcus vaginalis	0.00205078	298
Anaerococcus vaginalis	0	299
Anaerococcus vaginalis	0	247
Anaerococcus vaginalis	0	248
Anaerococcus vaginalis	0	249
Anaerococcus vaginalis	0	250
Anaerococcus vaginalis	0	251
Anaerococcus vaginalis	0	252
Anaerococcus vaginalis	0	253
Anaerococcus vaginalis	0	254
Anaerococcus vaginalis	0	255
Anaerococcus vaginalis	0	257
Anaerococcus vaginalis	0	258
Anaerococcus vaginalis	0	259
Anaerococcus vaginalis	0	260
Anaerococcus vaginalis	0	261
Anaerococcus vaginalis	0	262
Anaerococcus vaginalis	0	264
Anaerococcus vaginalis	0	265
Anaerococcus vaginalis	0	266
Anaerococcus vaginalis	0	268
Anaerococcus vaginalis	0	270
Anaerococcus vaginalis	0	272
Anaerococcus vaginalis	0	275
Anaerococcus vaginalis	0	277
Anaerococcus vaginalis	0	279
Anaerococcus vaginalis	0	282
Anaerococcus vaginalis	0	247
Anaerococcus vaginalis	0	248
Anaerococcus vaginalis	0	249
Anaerococcus vaginalis	0	250
Anaerococcus vaginalis	0	251
Anaerococcus vaginalis	0	252
Anaerococcus vaginalis	0	253
Anaerococcus vaginalis	0	254
Anaerococcus vaginalis	0	255
Anaerococcus vaginalis	0	257
Anaerococcus vaginalis	0	258
[truncated: 7,847 more rows]
